# Supplementary material for: RNA-seq reproducibility of Pseudomonas aeruginosa in laboratory models of cystic fibrosis
Source: Microbiol Spectr. 2024 Dec 3;13(1):e01513-24. doi: 10.1128/spectrum.01513-24 (PMC11705926; doi:10.1128/spectrum.01513-24)
Supplement: Dataset S1 — Sample information. [file spectrum.01513-24-s0001.xlsx]

## Sheet: Sheet1
Dataset S1. Sample information
Replicate group number for each model	Sample names	Lab	Sequencing pipeline	Dataset ID	Previously published ID	Condition	Notes	Sequencing facility	rRNA depletion	Library prep kit	Sequencing platform	Previously published?	Reference	SRA accession	Biosample	Strandedness	Reads sequenced	Trimmed reads	Reads not mapped to decoys	Reads mapped to PAO1	Reads assigned to PAO1 coding sequences
1 SCFM2	PAO1_SCFM2_1.1	Whiteley	A	PAO1_SCFM2_1.1_MW_A	Rn_PAO1_SCFM2_3	SCFM2	RNA-seq of Pseudomonas aeruginosa PAO1 grown in SCFM2, 6 hour static in deep-well 96-well plates	GT Molecular Evolution Core	MicrobExpress	NEBNext sRNA Library Prep Set for Illumina	Illumina NextSeq 500	Yes	Lewin et al. PNAS 2023	SRR24092182	SAMN34091450	forward	144438319	90847726	55175055	31225338	10729234
		Whiteley	C	PAO1_SCFM2_1.1_MW_C		SCFM2	RNA-seq of Pseudomonas aeruginosa PAO1 grown in SCFM2, 6 hour static in deep-well 96-well plates	MIGS	Qiagen FastSelect 5/16/23	QIASeq Total Stranded RNA Library Prep Kit	Illumina NextSeq 550	No	This study	SRR28248998	SAMN34091450	reverse	28835290	28835290	26374503	26194946	20119931
	PAO1_SCFM2_1.2	Whiteley	A	SCFM2_1.2_MW_A	Rn_PAO1_SCFM2_4	SCFM2	RNA-seq of Pseudomonas aeruginosa PAO1 grown in SCFM2, 6 hour static in deep-well 96-well plates	GT Molecular Evolution Core	MicrobExpress	NEBNext sRNA Library Prep Set for Illumina	Illumina NextSeq 500	Yes	Lewin et al. PNAS 2023	SRR24092181	SAMN34091451	forward	158971333	89676455	54217182	29544547	8750280
		Whiteley	C	SCFM2_1.2_MW_C		SCFM2	RNA-seq of Pseudomonas aeruginosa PAO1 grown in SCFM2, 6 hour static in deep-well 96-well plates	MIGS	Qiagen FastSelect 5/16/23	QIASeq Total Stranded RNA Library Prep Kit	Illumina NextSeq 550	No	This study	SRR28248998	SAMN34091451	reverse	29179706	29179706	26401903	26222846	20905513
2 SCFM2	PAO1_SCFM2_2.1	Whiteley	A	SCFM2_2.1_MW_A	Rn_PAO1_SCFM2_13	SCFM2	RNA-seq of Pseudomonas aeruginosa PAO1 grown in SCFM2, 6 hour static in 4-well chamber slides. Same culture as sample PAO1_SCFM2_2.2	GT Molecular Evolution Core	MicrobExpress	NEBNext sRNA Library Prep Set for Illumina	Illumina NextSeq 500	Yes	Lewin et al. PNAS 2023	SRR24092164	SAMN34091460	forward	25089779	18203082	11814615	8890790	3576973
		Whiteley	D	SCFM2_2.1_MW_D		SCFM2	RNA-seq of Pseudomonas aeruginosa PAO1 grown in SCFM2, 6 hour static in 4-well chamber slides. Same culture as sample PAO1_SCFM2_2.2	MiGS	RiboZero Plus	Illumina Stranded Total RNA Prep Kit	Illumina NextSeq 550	No	This study	SRR28248982	SAMN34091460	reverse	20689310	20689310	17556343	17129752	12880383
		Whiteley	B	SCFM2_2.1_MW_B		SCFM2	RNA-seq of Pseudomonas aeruginosa PAO1 grown in SCFM2, 6 hour static in 4-well chamber slides. Same culture as sample PAO1_SCFM2_2.2	Zymo	Zymo	Zymo-Seq RiboFree Total RNA Library Prep Kit	Illumina NovaSeq 6000	No	This study	SRR28248986	SAMN34091460	reverse	37432808	37378983	27749657	23921556	19167726
	PAO1_SCFM2_2.2	Whiteley	A	SCFM2_2.2_MW_A	Rn_PAO1_SCFM2_14	SCFM2	RNA-seq of Pseudomonas aeruginosa PAO1 grown in SCFM2, 6 hour static in 4-well chamber slides. Same culture as sample PAO1_SCFM2_2.1	GT Molecular Evolution Core	MicrobExpress	NEBNext sRNA Library Prep Set for Illumina	Illumina NextSeq 500	Yes	Lewin et al. PNAS 2023	SRR24092163	SAMN34091461	forward	25772020	18346722	11646336	8964644	3673046
		Whiteley	D	SCFM2_2.2_MW_D		SCFM2	RNA-seq of Pseudomonas aeruginosa PAO1 grown in SCFM2, 6 hour static in 4-well chamber slides. Same culture as sample PAO1_SCFM2_2.1	MiGS	RiboZero Plus	Illumina Stranded Total RNA Prep Kit	Illumina NextSeq 550	No	This study	SRR28248980	SAMN34091461	reverse	17744113	17744113	14945717	14570803	11123454
		Whiteley	B	SCFM2_2.2_MW_B		SCFM2	RNA-seq of Pseudomonas aeruginosa PAO1 grown in SCFM2, 6 hour static in 4-well chamber slides. Same culture as sample PAO1_SCFM2_2.1	Zymo	Zymo	Zymo-Seq RiboFree Total RNA Library Prep Kit	Illumina NovaSeq 6000	No	This study	SRR28248981	SAMN34091461	reverse	40597390	40544167	31280571	27323550	21935515
3 SCFM2	PAO1_SCFM2_3.1	Goldberg	A	SCFM2_3.1_JBG_A	Rn_PAO1_SCFM2_15	SCFM2	RNA-seq of Pseudomonas aeruginosa PAO1 grown in SCFM2, 6 hour static in 4-well chamber slides	GT Molecular Evolution Core	MicrobExpress	NEBNext sRNA Library Prep Set for Illumina	Illumina NextSeq 500	Yes	Lewin et al. PNAS 2023	SRR24092162	SAMN34091462	forward	38634022	23960117	17400470	15354608	7170914
		Goldberg	D	SCFM2_3.1_JBG_D		SCFM2	RNA-seq of Pseudomonas aeruginosa PAO1 grown in SCFM2, 6 hour static in 4-well chamber slides	MiGS	RiboZero Plus	Illumina Stranded Total RNA Prep Kit	Illumina NextSeq 550	No	This study	SRR28248978	SAMN34091462	reverse	14686152	14686152	11903752	11849462	8269942
		Goldberg	B	SCFM2_3.1_JBG_B		SCFM2	RNA-seq of Pseudomonas aeruginosa PAO1 grown in SCFM2, 6 hour static in 4-well chamber slides	Zymo	Zymo	Zymo-Seq RiboFree Total RNA Library Prep Kit	Illumina NovaSeq 6000	No	This study	SRR28248979	SAMN34091462	reverse	44985584	44889664	43017353	42478051	34993628
	PAO1_SCFM2_3.2	Goldberg	B	SCFM2_3.2_JBG_B		SCFM2	RNA-seq of Pseudomonas aeruginosa PAO1 grown in SCFM2, 6 hour static in 4-well chamber slides	Zymo	Zymo	Zymo-Seq RiboFree Total RNA Library Prep Kit	Illumina NovaSeq 6000	No	This study	SRR28260644	SAMN40300437	reverse	31866201	31804933	29184627	28880392	22527858
4 SCFM2	PAO1_SCFM2_4.1	Goldberg	B	SCFM2_4.1_JBG_B		SCFM2	RNA-seq of Pseudomonas aeruginosa PAO1 grown in SCFM2, 6 hour static in 4-well chamber slides	Zymo	Zymo	Zymo-Seq RiboFree Total RNA Library Prep Kit	Illumina NovaSeq 6000	No	This study	SRR28260643	SAMN40300438	reverse	51471540	51359531	47428833	46859955	36324574
	PAO1_SCFM2_4.2	Goldberg	B	SCFM2_4.2_JBG_B		SCFM2	RNA-seq of Pseudomonas aeruginosa PAO1 grown in SCFM2, 6 hour static in 4-well chamber slides	Zymo	Zymo	Zymo-Seq RiboFree Total RNA Library Prep Kit	Illumina NovaSeq 6000	No	This study	SRR28260640	SAMN40300439	reverse	38815309	38699720	34843726	34423304	25647751
Single replicate SCFM2	PAO1_SCFM2_5.1	Goldberg	B	SCFM2_5.1_JBG_B		SCFM2	RNA-seq of Pseudomonas aeruginosa PAO1 grown in SCFM2, 6 hour static in 4-well chamber slides	Zymo	Zymo	Zymo-Seq RiboFree Total RNA Library Prep Kit	Illumina NovaSeq 6000	No	This study	SRR28260639	SAMN40300440	reverse	38529506	38376416	31223652	30851096	18586083
Single replicate SCFM2	PAO1_SCFM2_6.1	Goldberg	E	SCFM2_6.1_JBG_E		SCFM2	RNA-seq of Pseudomonas aeruginosa PAO1 grown in SCFM2, 6 hour static in 4-well chamber slides	Zymo	MicrobExpress	NEBNext sRNA Library Prep Set for Illumina	Illumina NovaSeq 6000	No	This study	SRR28260638	SAMN40300441	forward	88316676	67058051	51597220	30739708	6880130
		Goldberg	B	SCFM2_6.1_JBG_B		SCFM2	RNA-seq of Pseudomonas aeruginosa PAO1 grown in SCFM2, 6 hour static in 4-well chamber slides	Zymo	Zymo	Zymo-Seq RiboFree Total RNA Library Prep Kit	Illumina NovaSeq 6000	No	This study	SRR28260637	SAMN40300441	reverse	38622860	38554165	33440602	33174038	22553864
5 SCFM2	PAO1_SCFM2_7.1	Goldberg	A	SCFM2_7.1_JBG_A	Rn_PAO1_SCFM2_19	SCFM2	RNA-seq of Pseudomonas aeruginosa PAO1 grown in SCFM2, 6 hour static in 4-well chamber slides	GT Molecular Evolution Core	MicrobExpress	NEBNext sRNA Library Prep Set for Illumina	Illumina NovaSeq 6000	Yes	Duncan et al. PNAS 2024	SRR27327795	SAMN39080919	forward	54984869	39901986	23963153	21279939	4129788
	PAO1_SCFM2_7.2	Goldberg	A	SCFM2_7.2_JBG_A	Rn_PAO1_SCFM2_20	SCFM2	RNA-seq of Pseudomonas aeruginosa PAO1 grown in SCFM2, 6 hour static in 4-well chamber slides	GT Molecular Evolution Core	MicrobExpress	NEBNext sRNA Library Prep Set for Illumina	Illumina NovaSeq 6000	Yes	Duncan et al. PNAS 2024	SRR27327794	SAMN39080920	forward	51427867	44516686	27824733	24919608	4624773
6 SCFM2	PAO1_SCFM1_8.1	Bomberger	A	SCFM2_8.1_JMB_A	Rn_PAO1_SCFM2_16	SCFM2	RNA-seq of Pseudomonas aeruginosa PAO1 grown in SCFM2, 6 hour static in 4-well chamber slides	GT Molecular Evolution Core	Qiagen FastSelect Epidemiological	NEBNext sRNA Library Prep Set for Illumina	Illumina NextSeq 500	Yes	Lewin et al. PNAS 2023	SRR24092161	SAMN34091463	forward	39886871	33391220	23107377	22018903	10525585
		Bomberger	B	SCFM2_8.1_JMB_B		SCFM2	RNA-seq of Pseudomonas aeruginosa PAO1 grown in SCFM2, 6 hour static in 4-well chamber slides	Zymo	Zymo	Zymo-Seq RiboFree Total RNA Library Prep Kit	Illumina NovaSeq 6000	No	This study	SRR28248977	SAMN34091463	reverse	125330102	125201169	96971538	96263937	52328974
	PAO1_SCFM2_8.2	Bomberger	A	SCFM2_8.2_JMB_A	Rn_PAO1_SCFM2_17	SCFM2	RNA-seq of Pseudomonas aeruginosa PAO1 grown in SCFM2, 6 hour static in 4-well chamber slides	GT Molecular Evolution Core	Qiagen FastSelect Epidemiological	NEBNext sRNA Library Prep Set for Illumina	Illumina NextSeq 500	Yes	Lewin et al. PNAS 2023	SRR24092160	SAMN34091464	forward	28818977	24855180	17657666	16788592	7933021
		Bomberger	B	SCFM2_8.2_JMB_B		SCFM2	RNA-seq of Pseudomonas aeruginosa PAO1 grown in SCFM2, 6 hour static in 4-well chamber slides	Zymo	Zymo	Zymo-Seq RiboFree Total RNA Library Prep Kit	Illumina NovaSeq 6000	No	This study	SRR28248976	SAMN34091464	reverse	121011877	120811350	106199956	105347844	74110244
	PAO1_SCFM2_8.3	Bomberger	A	SCFM2_8.3_JMB_A	Rn_PAO1_SCFM2_18	SCFM2	RNA-seq of Pseudomonas aeruginosa PAO1 grown in SCFM2, 6 hour static in 4-well chamber slides	GT Molecular Evolution Core	Qiagen FastSelect Epidemiological	NEBNext sRNA Library Prep Set for Illumina	Illumina NextSeq 500	Yes	Lewin et al. PNAS 2023	SRR24092159	SAMN34091465	forward	13986490	10436576	7523380	7141603	3788522
		Bomberger	B	SCFM2_8.3_JMB_B		SCFM2	RNA-seq of Pseudomonas aeruginosa PAO1 grown in SCFM2, 6 hour static in 4-well chamber slides	Zymo	Zymo	Zymo-Seq RiboFree Total RNA Library Prep Kit	Illumina NovaSeq 6000	No	This study	SRR28248996	SAMN34091465	reverse	139883088	139367916	127820824	126524084	94270199
1 AEC	PAO1_AEC_1.1	Bomberger	A	AEC_1.1_A	Rn_PAO1_AEC_1	CF airway epithelial cell model	RNA-seq of Pseudomonas aeruginosa PAO1 grown in CF airway epithelial cell model, 8 hour, epithelial cells and apical space	GT Molecular Evolution Core	Qiagen FastSelect Epidemiological	NEBNext sRNA Library Prep Set for Illumina	Illumina NextSeq 500	Yes	Lewin et al. PNAS 2023	SRR24092169	SAMN34091485	Forward	213453335	201163849	200986851	1359971	708285
		Bomberger	B	AEC_1.1_B		CF airway epithelial cell model	RNA-seq of Pseudomonas aeruginosa PAO1 grown in CF airway epithelial cell model, 8 hour, epithelial cells and apical space	Zymo	Zymo	Zymo-Seq RiboFree Total RNA Library Prep Kit	Illumina NovaSeq 6000	No	This study	SRR28248995	SAMN34091485	Reverse	94057430	93947540	87240152	11972216	433171
	PAO1_AEC_1.2	Bomberger	A	AEC_1.2_A	Rn_PAO1_AEC_2	CF airway epithelial cell model	RNA-seq of Pseudomonas aeruginosa PAO1 grown in CF airway epithelial cell model, 8 hour, epithelial cells and apical space	GT Molecular Evolution Core	Qiagen FastSelect Epidemiological	NEBNext sRNA Library Prep Set for Illumina	Illumina NextSeq 500	Yes	Lewin et al. PNAS 2023	SRR24092168	SAMN34091486	Forward	144974992	131770731	131618185	1385537	791173
		Bomberger	B	AEC_1.2_B		CF airway epithelial cell model	RNA-seq of Pseudomonas aeruginosa PAO1 grown in CF airway epithelial cell model, 8 hour, epithelial cells and apical space	Zymo	Zymo	Zymo-Seq RiboFree Total RNA Library Prep Kit	Illumina NovaSeq 6000	No	This study	SRR28248994	SAMN34091486	Reverse	147311780	147192200	136452495	19134082	718811
	PAO1_AEC_1.3	Bomberger	A	AEC_1.3_A	Rn_PAO1_AEC_3	CF airway epithelial cell model	RNA-seq of Pseudomonas aeruginosa PAO1 grown in CF airway epithelial cell model, 8 hour, epithelial cells and apical space	GT Molecular Evolution Core	Qiagen	NEBNext sRNA Library Prep Set for Illumina	Illumina NextSeq 500	Yes	Lewin et al. PNAS 2023	SRR24092167	SAMN34091487	Forward	172838074	165875973	165741086	1250188	667086
		Bomberger	B	AEC_1.3_B		CF airway epithelial cell model	RNA-seq of Pseudomonas aeruginosa PAO1 grown in CF airway epithelial cell model, 8 hour, epithelial cells and apical space	Zymo	Zymo	Zymo-Seq RiboFree Total RNA Library Prep Kit	Illumina NovaSeq 6000	No	This study	SRR28248993	SAMN34091487	Reverse	110135159	110031775	102405860	13964000	613530
1 epiSCFM2	PAO1_epiSCFM2_1.1	Bomberger	A	epiSCFM2_1.1_A	Rn_PAO1_epiSCFM2_Combined_1	epiSCFM2 - combined apical and epithelial biofilms	RNA-seq of Pseudomonas aeruginosa PAO1 grown in epiSCFM2, 8 hour, epithelial cells and apical space	GT Molecular Evolution Core	Qiagen FastSelect Epidemiological	NEBNext sRNA Library Prep Set for Illumina	Illumina NextSeq 500	Yes	Lewin et al. PNAS 2023	SRR24092166	SAMN34091488	forward	48228864	41056815	40671829	7939020	3637221
		Bomberger	B	epiSCFM2_1.1_B		epiSCFM2 - combined apical and epithelial biofilms	RNA-seq of Pseudomonas aeruginosa PAO1 grown in epiSCFM2, 8 hour, epithelial cells and apical space	Zymo	Zymo	Zymo-Seq RiboFree Total RNA Library Prep Kit	Illumina NovaSeq 6000	No	This study	SRR28248992	SAMN34091488	reverse	135439656	134961497	131722769	38447417	25857601
	PAO1_epiSCFM2_1.2	Bomberger	A	epiSCFM2_1.2_A	Rn_PAO1_epiSCFM2_Combined_2	epiSCFM2 - combined apical and epithelial biofilms	RNA-seq of Pseudomonas aeruginosa PAO1 grown in epiSCFM2, 8 hour, epithelial cells and apical space	GT Molecular Evolution Core	Qiagen FastSelect Epidemiological	NEBNext sRNA Library Prep Set for Illumina	Illumina NextSeq 500	Yes	Lewin et al. PNAS 2023	SRR24092165	SAMN34091489	forward	60325421	53072955	51799811	12790199	6119692
		Bomberger	B	epiSCFM2_1.2_B		epiSCFM2 - combined apical and epithelial biofilms	RNA-seq of Pseudomonas aeruginosa PAO1 grown in epiSCFM2, 8 hour, epithelial cells and apical space	Zymo	Zymo	Zymo-Seq RiboFree Total RNA Library Prep Kit	Illumina NovaSeq 6000	No	This study	SRR28248991	SAMN34091489	reverse	133293819	132714435	124006174	41926162	21386235
	PAO1_epiSCFM2_1.3	Bomberger	A	epiSCFM2_1.3_A	Rn_PAO1_epiSCFM2_Combined_3	epiSCFM2 - combined apical and epithelial biofilms	RNA-seq of Pseudomonas aeruginosa PAO1 grown in epiSCFM2, 8 hour, epithelial cells and apical space	GT Molecular Evolution Core	Qiagen FastSelect Epidemiological	NEBNext sRNA Library Prep Set for Illumina	Illumina NextSeq 500	Yes	Lewin et al. PNAS 2023	SRR24092147	SAMN34091490	forward	38785757	33085157	32610039	4330283	2174472
		Bomberger	B	epiSCFM2_1.3_B		epiSCFM2 - combined apical and epithelial biofilms	RNA-seq of Pseudomonas aeruginosa PAO1 grown in epiSCFM2, 8 hour, epithelial cells and apical space	Zymo	Zymo	Zymo-Seq RiboFree Total RNA Library Prep Kit	Illumina NovaSeq 6000	No	This study	SRR28248990	SAMN34091490	reverse	132276818	131483611	122214692	37821318	17642656
1 epiSCFM2 (epithelial)	PAO1_epiSCFM2_Epi_1.1	Bomberger	A	epiSCFM2_Epi_1.1_A	Rn_PAO1_epiSCFM2_Epi_1	epiSCFM2 - epithelial biofilms	RNA-seq of Pseudomonas aeruginosa PAO1 grown in epiSCFM2, 8 hour, epithelial cells	GT Molecular Evolution Core	Qiagen FastSelect Epidemiological	NEBNext sRNA Library Prep Set for Illumina	Illumina NextSeq 500	Yes	Lewin et al. PNAS 2023	SRR24092146	SAMN34091491	forward	79237620	65964227	64761196	8714154	4148219
		Bomberger	B	epiSCFM2_Epi_1.1_B		epiSCFM2 - epithelial biofilms	RNA-seq of Pseudomonas aeruginosa PAO1 grown in epiSCFM2, 8 hour, epithelial cells	Zymo	Zymo	Zymo-Seq RiboFree Total RNA Library Prep Kit	Illumina NovaSeq 6000	No	This study	SRR28248989	SAMN34091491	reverse	104863398	104794594	104137272	17797026	12290408
	PAO1_epiSCFM2_Epi_1.2	Bomberger	A	epiSCFM2_Epi_1.2_A	Rn_PAO1_epiSCFM2_Epi_2	epiSCFM2 - epithelial biofilms	RNA-seq of Pseudomonas aeruginosa PAO1 grown in epiSCFM2, 8 hour, epithelial cells	GT Molecular Evolution Core	Qiagen FastSelect Epidemiological	NEBNext sRNA Library Prep Set for Illumina	Illumina NextSeq 500	Yes	Lewin et al. PNAS 2023	SRR24092145	SAMN34091492	forward	60698624	50498616	49793296	8255791	4199494
		Bomberger	B	epiSCFM2_Epi_1.2_B		epiSCFM2 - epithelial biofilms	RNA-seq of Pseudomonas aeruginosa PAO1 grown in epiSCFM2, 8 hour, epithelial cells	Zymo	Zymo	Zymo-Seq RiboFree Total RNA Library Prep Kit	Illumina NovaSeq 6000	No	This study	SRR28248988	SAMN34091492	reverse	146538313	146422136	145101579	34456618	24564010
	PAO1_epiSCFM2_Epi_1.3	Bomberger	A	epiSCFM2_Epi_1.3_A	Rn_PAO1_epiSCFM2_Epi_3	epiSCFM2 - epithelial biofilms	RNA-seq of Pseudomonas aeruginosa PAO1 grown in epiSCFM2, 8 hour, epithelial cells	GT Molecular Evolution Core	Qiagen FastSelect Epidemiological	NEBNext sRNA Library Prep Set for Illumina	Illumina NextSeq 500	Yes	Lewin et al. PNAS 2023	SRR24092144	SAMN34091493	forward	86460807	79140582	78278352	11672993	5639441
		Bomberger	B	epiSCFM2_Epi_1.3_B		epiSCFM2 - epithelial biofilms	RNA-seq of Pseudomonas aeruginosa PAO1 grown in epiSCFM2, 8 hour, epithelial cells	Zymo	Zymo	Zymo-Seq RiboFree Total RNA Library Prep Kit	Illumina NovaSeq 6000	No	This study	SRR28248987	SAMN34091493	reverse	104881846	104800269	95982083	29874614	8940345
2 epiSCFM2 (epithelial)	PAO1_epiSCFM2_Epi_2.1	Bomberger	D	epiSCFM2_Epi_2.1_D		epiSCFM2 - epithelial biofilms	RNA-seq of Pseudomonas aeruginosa PAO1 grown in epiSCFM2, 8 hour, epithelial cells	MiGS	RiboZero Plus	Illumina Stranded Total RNA Prep Kit	Illumina NextSeq 2000	No	This study	SRR28260636	SAMN40300442	reverse	25141913	25141913	24797482	9186276	4194934
	PAO1_epiSCFM2_Epi_2.2	Bomberger	D	epiSCFM2_Epi_2.2_D		epiSCFM2 - epithelial biofilms	RNA-seq of Pseudomonas aeruginosa PAO1 grown in epiSCFM2, 8 hour, epithelial cells	MiGS	RiboZero Plus	Illumina Stranded Total RNA Prep Kit	Illumina NextSeq 2000	No	This study	SRR28260635	SAMN40300443	reverse	23863008	23863008	22741334	4669971	2326217
	PAO1_epiSCFM2_Epi_2.3	Bomberger	D	epiSCFM2_Epi_2.3_D		epiSCFM2 - epithelial biofilms	RNA-seq of Pseudomonas aeruginosa PAO1 grown in epiSCFM2, 8 hour, epithelial cells	MiGS	RiboZero Plus	Illumina Stranded Total RNA Prep Kit	Illumina NextSeq 2000	No	This study	SRR28260634	SAMN40300444	reverse	23187282	23187282	21837150	6238795	3535294
1 epiSCFM2 (apical)	PAO1_epiSCFM2_Apical_1.1	Bomberger	A	epiSCFM2_Api_1.1_A	Rn_PAO1_epiSCFM2_Apical_1	epiSCFM2 - apical biofilms	RNA-seq of Pseudomonas aeruginosa PAO1 grown in epiSCFM2, 8 hour, apical space	GT Molecular Evolution Core	Qiagen FastSelect Epidemiological	NEBNext sRNA Library Prep Set for Illumina	Illumina NextSeq 500	Yes	Lewin et al. PNAS 2023	SRR24092143	SAMN34091494	forward	65517571	36015738	33406011	20129648	9504281
		Bomberger	B	epiSCFM2_Api_1.1_B		epiSCFM2 - apical biofilms	RNA-seq of Pseudomonas aeruginosa PAO1 grown in epiSCFM2, 8 hour, apical space, sample 1	Zymo	Zymo	Zymo-Seq RiboFree Total RNA Library Prep Kit	Illumina NovaSeq 6000	No	This study	SRR28248985	SAMN34091494	reverse	131150884	130952753	123798044	98671586	71220395
	PAO1_epiSCFM2_Apical_1.2	Bomberger	A	epiSCFM2_Api_1.2_A	Rn_PAO1_epiSCFM2_Apical_2	epiSCFM2 - apical biofilms	RNA-seq of Pseudomonas aeruginosa PAO1 grown in epiSCFM2, 8 hour, apical space, sample 1	GT Molecular Evolution Core	Qiagen FastSelect Epidemiological	NEBNext sRNA Library Prep Set for Illumina	Illumina NextSeq 500	Yes	Lewin et al. PNAS 2023	SRR24092142	SAMN34091495	forward	86781838	70731680	67638919	40094833	19505798
		Bomberger	B	epiSCFM2_Api_1.2_B		epiSCFM2 - apical biofilms	RNA-seq of Pseudomonas aeruginosa PAO1 grown in epiSCFM2, 8 hour, apical space, sample 1	Zymo	Zymo	Zymo-Seq RiboFree Total RNA Library Prep Kit	Illumina NovaSeq 6000	No	This study	SRR28248984	SAMN34091495	reverse	127855059	127773945	119801605	94603378	69572423
	PAO1_epiSCFM2_Apical_1.3	Bomberger	A	epiSCFM2_Api_1.3_A	Rn_PAO1_epiSCFM2_Apical_3	epiSCFM2 - apical biofilms	RNA-seq of Pseudomonas aeruginosa PAO1 grown in epiSCFM2, 8 hour, apical space, sample 1	GT Molecular Evolution Core	Qiagen FastSelect Epidemiological	NEBNext sRNA Library Prep Set for Illumina	Illumina NextSeq 500	Yes	Lewin et al. PNAS 2023	SRR24092141	SAMN34091496	forward	62956814	38894403	35594881	31213245	14612371
		Bomberger	B	epiSCFM2_Api_1.3_B		epiSCFM2 - apical biofilms	RNA-seq of Pseudomonas aeruginosa PAO1 grown in epiSCFM2, 8 hour, apical space, sample 1	Zymo	Zymo	Zymo-Seq RiboFree Total RNA Library Prep Kit	Illumina NovaSeq 6000	No	This study	SRR28248983	SAMN34091496	reverse	142170204	142033358	128830533	112776775	74484122
2 epiSCFM2 (apical)	PAO1_epiSCFM2_Apical_2.1	Bomberger	D	epiSCFM2_Api_2.1_D		epiSCFM2 - apical biofilms	RNA-seq of Pseudomonas aeruginosa PAO1 grown in epiSCFM2, 8 hour, apical space, sample 1	MiGS	RiboZero Plus	Illumina Stranded Total RNA Prep Kit	Illumina NextSeq 2000	No	This study	SRR28260633	SAMN40300445	reverse	24464647	24464647	20890213	20248467	6941255
	PAO1_epiSCFM2_Apical_2.2	Bomberger	D	epiSCFM2_Api_2.2_D		epiSCFM2 - apical biofilms	RNA-seq of Pseudomonas aeruginosa PAO1 grown in epiSCFM2, 8 hour, apical space, sample 1	MiGS	RiboZero Plus	Illumina Stranded Total RNA Prep Kit	Illumina NextSeq 2000	No	This study	SRR28260642	SAMN40300446	reverse	25378086	25378086	21467088	20820488	6309466
	PAO1_epiSCFM2_Apical_2.3	Bomberger	D	epiSCFM2_Api_2.3_D		epiSCFM2 - apical biofilms	RNA-seq of Pseudomonas aeruginosa PAO1 grown in epiSCFM2, 8 hour, apical space, sample 1	MiGS	RiboZero Plus	Illumina Stranded Total RNA Prep Kit	Illumina NextSeq 2000	No	This study	SRR28260641	SAMN40300447	reverse	24464924	24464924	20397015	19436996	9443331
