# Supplementary material for: RNA-seq reproducibility of Pseudomonas aeruginosa in laboratory models of cystic fibrosis
Source: Microbiol Spectr. 2024 Dec 3;13(1):e01513-24. doi: 10.1128/spectrum.01513-24 (PMC11705926; doi:10.1128/spectrum.01513-24)
Supplement: Dataset S2 — Datasets used in differential expression analyses between SCFM2 and epiSCFM2 and differential expression results for samples sequenced with pipelines A and B. [file spectrum.01513-24-s0002.xlsx]

## Sheet: DE datasets
Dataset S2.1. Datasets used in differential expression analyses between SCFM2 and epiSCFM2.
Analysis	Sequencing pipeline	Laboratory	Comparison	Dataset IDs	Sample type
1	A	JMB	epiSCFM2 vs. SCFM2	epiSCFM2_1.1_A	epiSCFM2
	A	JMB		epiSCFM2_1.2_A	epiSCFM2
	A	JMB		epiSCFM2_1.3_A	epiSCFM2
	A	JMB		SCFM2_8.1_JMB_A	SCFM2
	A	JMB		SCFM2_8.2_JMB_A	SCFM2
	A	JMB		SCFM2_8.3_JMB_A	SCFM2
2	B	JMB	epiSCFM2 vs. SCFM2	epiSCFM2_1.1_B	epiSCFM2
	B	JMB		epiSCFM2_1.2_B	epiSCFM2
	B	JMB		epiSCFM2_1.3_B	epiSCFM2
	B	JMB		SCFM2_8.1_JMB_B	SCFM2
	B	JMB		SCFM2_8.2_JMB_B	SCFM2
	B	JMB		SCFM2_8.3_JMB_B	SCFM2

## Sheet: Pipeline A
Dataset S2.2. Differential expression results for samples sequenced with sequencing pipeline A
	Gene	baseMean	log2FoldChange	lfcSE	pvalue	padj	SCFM2_8.1_JMB_A	SCFM2_8.2_JMB_A	SCFM2_8.3_JMB_A	epiSCFM2_1.1_A	epiSCFM2_1.2_A	epiSCFM2_1.3_A
1	PA3190	9224.31	3.29091	0.14869	1.25309e-109	6.44965e-106	16044.4	17062.6	17147.7	1789.08	1665.45	1636.65
2	PA0111	821.498	-4.47555	0.204534	3.81758e-107	9.82454e-104	69.8269	72.2225	66.8706	1784.05	1566.24	1369.78
3	PA2113	1305.95	-3.69122	0.171198	1.73687e-104	2.97988e-101	182.75	176.389	200.612	2522.8	2255.44	2497.71
4	PA0110	780.056	-3.94506	0.200423	4.58026e-87	5.89365e-84	100.922	95.1392	83.5882	1556.65	1584.76	1259.28
5	PA0108	1701.94	-3.66629	0.191619	5.47167e-83	5.63253e-80	229.12	231.251	279.641	3544.23	2712.48	3214.92
6	PA0049	579.505	-4.02351	0.215123	1.79593e-79	1.54061e-76	68.7359	56.2502	75.9893	1206.12	1117.14	952.8
7	PA2110	1033.1	-3.88038	0.207607	2.70776e-79	1.99098e-76	135.29	114.584	139.82	2071.76	1583.43	2153.7
8	PA0106	2384.35	-4.27405	0.229889	3.02584e-78	1.94675e-75	248.758	240.973	199.092	5288.07	3287.91	5041.29
9	PA0789	2962.88	3.02922	0.164512	9.68592e-77	5.53927e-74	5516.87	5399.32	4942.34	589.239	697.796	631.725
10	PA2424	1388.4	-3.8756	0.213086	5.93218e-75	3.05329e-72	180.568	186.806	153.498	2045.38	2724.38	3039.78
11	PA3758	699.402	3.9964	0.22354	3.98611e-72	1.86514e-69	1210.51	1247.92	1498.51	67.8442	96.567	75.0564
12	PA4652	494.964	-3.71389	0.210456	9.09586e-71	3.90137e-68	75.2821	63.8891	66.8706	1006.35	798.332	959.054
13	PA2116	430.278	-4.07194	0.233265	1.80415e-69	7.14306e-67	46.3694	48.6113	47.1134	707.338	746.08	986.158
14	PA0112	691.058	-3.85174	0.22555	5.10778e-66	1.87784e-63	111.287	82.6392	65.3508	1228.73	1409.48	1248.86
15	PA0107	435.028	-4.04825	0.23762	7.39168e-66	2.53633e-63	49.6426	55.5557	37.9946	682.211	834.048	950.715
16	PA0178	5703.3	-3.38909	0.200007	1.67364e-65	5.3839e-63	1041.4	1117.36	775.091	10203	9363.7	11719.2
17	PA3186	8719.24	2.99878	0.178164	7.54924e-65	2.28564e-62	15160.6	14633.4	16787.6	1644.59	2189.96	1899.34
18	PA0176	1487.18	-2.83301	0.171948	4.00066e-62	1.14397e-59	360.59	338.89	389.065	2441.13	2895.69	2497.71
19	PA1174	1096.6	-3.31944	0.201943	5.04304e-62	1.36613e-59	185.478	183.334	224.928	2356.96	1744.16	1884.75
20	PA3182	1154.13	3.31585	0.20346	8.52651e-61	2.1943e-58	1898.96	1942.37	2462.05	238.711	197.103	185.556
21	PA3189	4404.23	3.47482	0.214112	3.02525e-60	7.41474e-58	7730.6	7817.39	8737.25	595.521	923.34	621.3
22	PA1249	940.152	-2.72323	0.169037	1.69428e-59	3.96385e-57	228.574	259.029	246.205	1670.98	1541.1	1695.02
23	PA3188	4328.82	2.67615	0.16712	8.65777e-59	1.93746e-56	7359.1	6808.35	8326.91	1095.56	1138.3	1244.69
24	PA1248	355.585	-3.24375	0.20343	2.78917e-58	5.98161e-56	70.9179	64.5835	63.831	623.161	610.489	700.527
25	PA1190	641.422	-3.32635	0.21037	2.80733e-57	5.77974e-55	110.196	131.25	100.306	1327.99	1190.55	988.243
26	PA3562	611.592	-3.29747	0.208864	3.50115e-57	6.93094e-55	109.105	124.306	97.2663	1040.28	993.45	1305.15
27	PA3653	7945.18	4.09878	0.260643	8.79167e-57	1.67595e-54	13974.1	10550	20570.3	781.464	1025.86	769.328
28	PA0175	768.769	-3.20859	0.205234	3.18869e-56	5.86149e-54	144.018	155.556	142.86	1148.33	1381.04	1640.82
29	PA2111	333.425	-3.63663	0.233043	6.82553e-56	1.21141e-53	47.4605	52.7779	45.5936	712.364	633.638	508.716
30	PA1999	1163.97	2.65164	0.170615	1.54591e-55	2.65227e-53	2029.89	1993.76	2010.68	280.171	327.402	341.924
31	PA0422	2684.3	3.21876	0.207412	1.7247e-55	2.86355e-53	5214.11	4188.9	5158.15	414.603	506.646	623.385
32	PA4590	340.095	-4.08304	0.265833	9.60092e-55	1.54425e-52	34.3679	34.0279	45.5936	789.002	645.544	492.037
33	PA3920	4959.02	4.44826	0.295141	1.52401e-52	2.37699e-50	8378.14	6386.13	13720.6	540.24	397.512	331.499
34	PA2361	604.51	-2.73631	0.181586	1.60968e-52	2.43678e-50	140.199	161.806	167.176	1080.48	997.418	1079.98
35	PA2291	3065.44	2.71503	0.17987	1.76485e-52	2.59534e-50	5225.02	5516.68	5256.94	708.594	943.182	742.225
36	PA2393	587.54	-2.93684	0.198108	8.50468e-51	1.21593e-48	141.836	128.473	129.182	1082.99	885.639	1157.12
37	PA2282	275.699	4.21494	0.282564	9.32865e-51	1.29769e-48	511.155	473.613	589.677	17.5892	35.0552	27.1037
38	PA2394	289.425	-3.67762	0.247882	2.27367e-50	3.07962e-48	46.9149	45.8335	25.8364	537.728	488.127	592.112
39	PA3760	596.789	2.80656	0.191238	1.0561e-49	1.39378e-47	1069.22	1083.34	987.861	128.15	162.047	150.113
40	PA3894	625.388	3.11117	0.213277	4.75413e-49	6.11737e-47	1163.6	1263.89	945.307	136.945	136.252	106.33
41	PA1131	230.681	-3.19222	0.219794	5.89567e-49	7.40122e-47	45.8239	41.6668	47.1134	407.065	408.756	433.659
42	PA2367	1346.28	-2.99651	0.206893	1.06019e-48	1.29924e-46	307.675	268.751	308.517	2483.85	1894.3	2814.62
43	PA4385	22657.2	2.17364	0.149865	1.31248e-48	1.57101e-46	37720.7	36011.9	37769.7	7646.29	8013.08	8781.6
44	PA0586	2286.59	-3.2521	0.226225	5.47666e-48	6.40645e-46	436.418	445.835	395.144	5054.39	2982.33	4405.39
45	PA0588	3585.71	-2.42805	0.172128	3.2556e-46	3.72368e-44	1107.96	1100	1120.08	6247.94	5176.92	6761.33
46	PA2385	226.225	-3.5236	0.250756	1.00939e-45	1.12942e-43	36.55	39.5835	27.3561	438.474	352.536	462.848
47	PA0524	2274.6	2.47357	0.176561	1.08333e-45	1.18637e-43	3781.02	3674.32	4129.26	668.391	606.52	788.092
48	PA1874	1064.75	-3.19408	0.22781	1.21742e-45	1.27879e-43	210.572	243.751	159.578	2296.65	1897.61	1580.35
49	PA2392	479.535	-2.63457	0.188355	1.19877e-45	1.27879e-43	121.652	129.862	144.38	760.106	853.891	867.319
50	PA4303	319.414	-2.98552	0.213258	2.09579e-45	2.15741e-43	78.0097	70.8336	59.2716	512.6	580.725	615.046
51	PA2939	977.97	-2.90435	0.208594	3.38207e-45	3.41324e-43	216.572	226.39	238.606	2145.89	1564.25	1476.11
52	PA1588	13883.9	2.61744	0.18911	1.00128e-44	9.91076e-43	26065.6	24929.9	20804.3	4034.21	3199.28	4269.88
53	PA0423	4188.06	2.71971	0.197651	4.17922e-44	4.05858e-42	7429.47	6207.66	8223.56	900.82	1182.62	1184.22
54	PA3194	3573.34	2.49016	0.18111	5.57151e-44	5.31048e-42	6703.93	5826.41	5718.95	1098.07	1189.89	902.762
55	PA0036	1330.18	2.22566	0.16208	7.51007e-44	7.02806e-42	2224.64	2086.12	2281.2	435.962	486.142	467.018
56	PA3195	977.068	2.47594	0.18035	7.70301e-44	7.07989e-42	1642.57	1678.48	1662.65	337.964	286.394	254.358
57	PA4386	22137	3.39314	0.248988	2.20841e-43	1.99415e-41	43638	39993.9	37885.2	2491.39	4975.19	3838.3
58	PA2369	1144.11	-3.5088	0.262359	6.78842e-42	6.02414e-40	192.024	195.834	150.459	1804.15	1588.73	2933.45
59	PA3724	960.036	-2.67236	0.200743	1.58912e-41	1.38631e-39	278.217	211.806	281.16	1604.39	1887.69	1496.96
60	PA2174	6753.68	-2.78356	0.209328	2.06044e-41	1.76752e-39	1771.86	1765.28	1512.19	9419.03	11315.5	14738.2
61	PA2386	803.855	-2.68052	0.201507	2.26792e-41	1.9136e-39	221.482	226.39	189.973	1664.69	1234.21	1286.38
62	PA2114	1610.88	-2.92995	0.221549	4.1815e-41	3.47132e-39	334.405	371.529	395.144	2432.34	2435.34	3696.53
63	PA3574.1	221.791	3.70345	0.279775	9.77827e-41	7.98869e-39	427.144	412.501	399.704	17.5892	38.3622	35.4433
64	PA4635	296.465	-3.18694	0.24226	1.18707e-40	9.54661e-39	51.8247	65.278	54.7123	643.263	442.489	521.225
65	PA2371	537.628	-2.38241	0.182528	5.76897e-40	4.56814e-38	166.384	178.473	165.657	923.434	818.174	973.649
66	PA4244	4756.87	1.99151	0.152809	1.04753e-39	8.16917e-38	7666.23	7659.75	7532.06	1917.23	1741.51	2024.44
67	PA0174	263.49	-3.04988	0.235001	1.20455e-39	9.25347e-38	56.1888	53.4724	57.7519	570.393	421.985	421.15
68	PA4306	894.115	-2.40775	0.188359	2.30419e-38	1.74406e-36	301.674	294.445	237.087	1415.93	1424.69	1690.85
69	PA2000	699.626	2.43378	0.191015	3.09712e-38	2.31027e-36	1164.69	1137.5	1247.74	179.661	224.221	243.933
70	PA3560	465.546	-2.45089	0.19303	4.25992e-38	3.13226e-36	131.471	140.278	155.018	745.029	737.481	883.998
71	PA3191	890.994	2.68358	0.212348	9.3083e-38	6.74786e-36	1574.38	1477.78	1582.1	178.405	241.418	291.886
72	PA0113	927.656	-2.539	0.201577	1.59194e-37	1.13801e-35	238.939	258.334	310.036	1843.1	1381.04	1534.49
73	PA3451	151.697	-4.03985	0.321822	2.96915e-37	2.09346e-35	15.2746	19.4445	15.1979	346.759	207.024	306.48
74	PA4813	508.945	-4.27406	0.343526	3.72775e-37	2.5928e-35	40.9142	37.5001	69.9101	1266.42	544.347	1094.57
75	PA1255	177.629	-3.41127	0.272852	7.93331e-37	5.44436e-35	34.3679	26.389	27.3561	256.3	356.504	364.858
76	PA2412	193.377	-2.82747	0.226553	8.71605e-37	5.90283e-35	50.1881	43.7501	45.5936	340.477	317.481	362.773
77	PA1533	2376.31	2.36712	0.18958	9.68061e-37	6.47092e-35	4286.17	3754.87	3943.84	692.262	911.434	669.253
78	PA3654	8401.08	3.10389	0.253374	1.07119e-35	7.0685e-34	14105.6	11096.6	20076.4	1344.32	1844.69	1938.96
79	PA3235	1930.81	2.31462	0.188442	1.12509e-35	7.33017e-34	3281.86	3109.73	3279.7	512.6	673.324	727.63
80	PA0177	690.737	-2.40413	0.196405	1.55223e-35	9.86336e-34	229.12	181.945	238.606	1039.02	1183.94	1271.79
81	PA4973	664.28	2.48672	0.202534	1.55031e-35	9.86336e-34	1131.41	1151.39	1114	234.942	201.733	152.198
82	PA3742	11875.1	1.97291	0.161482	3.22774e-35	2.026e-33	20648.6	17300.1	19001.9	4443.79	5108.79	4747.32
83	PA3331	147.919	-3.59952	0.297182	3.67806e-35	2.28084e-33	22.912	15.2778	30.3957	273.889	311.528	233.509
84	PA3759	551.797	3.53429	0.289595	4.21744e-35	2.58419e-33	967.757	936.809	1155.04	50.2549	121.701	79.2262
85	PA4249	5516.33	1.82225	0.149376	4.65128e-35	2.81649e-33	8516.15	8627.11	8743.33	2231.32	2453.2	2526.9
86	PA3415	169.96	-3.04733	0.251386	5.03438e-35	3.01302e-33	32.7314	38.1946	36.4749	300.273	263.906	348.178
87	PA2425	225.3	-4.62774	0.379843	8.97537e-35	5.30991e-33	18.5478	21.5278	7.59893	244.993	479.528	579.602
88	PA3761	839.303	2.33603	0.193838	1.59935e-34	9.35439e-33	1377.99	1409.73	1424.04	224.891	271.843	327.329
89	PA3621	3439.57	2.02396	0.167751	2.02411e-34	1.17057e-32	5714.35	4991.68	5910.45	1228.73	1455.78	1336.42
90	PA2411	246.913	-3.58073	0.301161	8.65079e-34	4.94729e-32	37.0955	36.8057	36.4749	299.017	457.04	615.046
91	PA0109	210.396	-2.72429	0.228525	1.07114e-33	6.05841e-32	62.1896	47.9168	51.6727	391.988	375.024	333.584
92	PA0523	1226.23	2.39866	0.201975	1.32925e-33	7.43655e-32	2065.35	1820.14	2314.63	435.962	316.819	404.471
93	PA3689	500.006	3.85134	0.324426	1.49286e-33	8.26209e-32	833.013	587.502	1393.64	70.3569	65.4804	50.0376
94	PA1173	164.523	-4.45685	0.37488	3.70339e-33	2.0278e-31	14.7291	18.0556	6.07914	449.782	283.748	214.745
95	PA1041	833.726	-2.76994	0.236577	7.70678e-33	4.08936e-31	188.205	204.862	234.047	1155.86	1309.61	1909.77
96	PA2446	603.9	2.35619	0.200341	7.67438e-33	4.08936e-31	971.03	943.753	1130.72	170.867	223.559	183.471
97	PA4500	2454.86	-2.69738	0.23018	7.6594e-33	4.08936e-31	597.893	639.585	688.463	3835.71	3309.07	5658.42
98	PA4781	298.833	-2.41137	0.206079	1.20784e-32	6.34363e-31	99.8306	87.5003	89.6674	489.986	461.008	565.008
99	PA2370	234.044	-2.45975	0.211173	2.04173e-32	1.06149e-30	65.4627	73.6113	74.4695	375.656	427.276	387.791
100	PA1875	233.885	-2.85176	0.244119	2.683e-32	1.38094e-30	63.8262	59.028	41.0342	442.243	451.087	346.093
101	PA4501	1431.98	-2.39147	0.205865	3.07832e-32	1.56872e-30	442.964	459.724	446.817	2114.48	2088.1	3039.78
102	PA2576	496.167	2.65361	0.227773	3.89885e-32	1.96739e-30	909.386	894.447	779.65	120.612	168.662	104.245
103	PA3418	330.722	-2.21583	0.190795	4.48571e-32	2.24155e-30	117.833	119.445	107.905	535.215	582.709	521.225
104	PA4648	303.336	-2.82041	0.244649	8.41154e-32	4.1629e-30	88.9202	59.7224	69.9101	521.395	450.426	629.64
105	PA4934	3463.46	2.1919	0.190214	1.12138e-31	5.49688e-30	5639.61	5233.35	6234.16	1469.96	1111.18	1092.49
106	PA2413	235.812	-3.3185	0.290809	6.64172e-31	3.225e-29	55.0978	40.2779	25.8364	335.452	509.953	448.254
107	PA4304	747.162	-3.34	0.295331	8.73163e-31	4.20016e-29	144.564	129.862	113.984	1384.52	814.867	1895.17
108	PA2723	304.168	2.43261	0.214804	8.85749e-31	4.22125e-29	562.979	532.641	446.817	90.4589	89.9529	102.16
109	PA4301	264.502	-2.46208	0.217384	1.02986e-30	4.86303e-29	79.1008	87.5003	69.9101	409.578	425.953	514.97
110	PA0483	228.477	-2.57465	0.22836	1.0524e-30	4.92429e-29	54.5523	64.5835	77.5091	419.629	400.158	354.433
111	PA4274	5918.97	2.23634	0.197493	1.21514e-30	5.63451e-29	9977.61	10881.3	8533.6	2457.47	1877.1	1786.76
112	PA1172	200.187	-4.43626	0.392958	1.49692e-30	6.87916e-29	17.4567	18.7501	13.6781	628.187	279.118	243.933
113	PA3893	349.634	2.64561	0.233904	1.79505e-30	8.1762e-29	554.251	588.196	677.824	79.1515	117.071	81.3111
114	PA3723	361.184	-2.28598	0.202864	2.01084e-30	9.07875e-29	133.653	104.861	124.622	626.93	634.961	542.074
115	PA0173	284.307	-2.60195	0.23146	2.56399e-30	1.14755e-28	75.2821	88.1947	71.4299	391.988	541.04	537.904
116	PA2395	168.406	-2.86121	0.25623	5.89563e-30	2.61593e-28	35.459	47.9168	34.9551	252.531	324.756	314.82
117	PA2302	1707.72	-1.81962	0.162588	6.29817e-30	2.77066e-28	732.091	775.002	726.458	2441.13	2656.92	2914.69
118	PA2341	100.35	-4.06235	0.364479	7.40796e-30	3.23125e-28	13.0925	8.33336	10.6385	221.122	136.252	212.66
119	PA0887	4330.04	1.67297	0.149749	8.82236e-30	3.81586e-28	6479.72	6954.88	6404.38	1968.74	2029.23	2143.28
120	PA0105	1641.81	-2.92726	0.26432	1.20857e-29	5.18378e-28	357.317	370.835	386.026	2182.32	2340.76	4213.58
121	PA1876	635.311	-2.56253	0.231408	1.59879e-29	6.80082e-28	199.116	183.334	153.498	984.997	898.206	1392.71
122	PA1871	230.731	-2.46504	0.223406	3.08541e-29	1.30169e-27	72.5545	68.7502	66.8706	374.399	455.717	346.093
123	PA4258	4497.79	2.83187	0.258619	5.39003e-29	2.25549e-27	7710.96	6695.85	9334.52	713.62	1136.98	1394.8
124	PA1555	3164.24	2.15042	0.196531	8.19395e-29	3.40115e-27	4792.96	4500.71	6260	1018.92	1234.87	1177.97
125	PA4272	5875.39	1.97681	0.18139	1.15546e-28	4.75773e-27	9809.04	10029.9	8377.06	2065.48	2264.7	2706.2
126	PA1777	58391.2	1.86267	0.171377	2.23375e-28	9.12468e-27	98675.2	88350.3	88735.7	26866.3	21222.9	26497
127	PA4515	505.061	-1.9992	0.184286	2.53265e-28	1.02642e-26	200.752	211.112	182.374	767.644	769.891	898.592
128	PA5106	2304.88	2.73258	0.253234	3.20717e-28	1.28963e-26	4150.88	3895.85	4012.23	374.399	622.394	773.498
129	PA3187	4527.11	2.77606	0.257971	3.9673e-28	1.58292e-26	7951.54	7721.55	8114.14	702.313	1186.58	1486.53
130	PA4302	504.295	-2.38091	0.221646	6.04085e-28	2.39171e-26	174.567	140.973	161.097	675.929	857.859	1015.35
131	PA4589	194.771	-2.4808	0.23113	6.8354e-28	2.68563e-26	63.2806	49.3057	62.3112	350.528	349.229	293.971
132	PA2289	366.639	-2.29614	0.214182	7.45471e-28	2.90677e-26	124.925	113.889	126.142	716.133	509.953	608.791
133	PA0132	517.479	2.3684	0.220511	9.74015e-28	3.76936e-26	837.923	827.086	952.906	145.739	205.701	135.519
134	PA5527	1217.23	2.93806	0.275342	9.94807e-28	3.8211e-26	2105.17	1455.56	2921.03	221.122	273.166	327.329
135	PA0855	1015.78	-2.3639	0.221014	1.06265e-27	4.05143e-26	339.861	334.029	294.838	2110.71	1305.64	1709.62
136	PA2426	128.612	-2.85637	0.268227	1.61205e-27	6.10091e-26	31.6403	30.5557	27.3561	206.045	205.04	271.037
137	PA1555.1	1006.76	1.90838	0.17943	2.20764e-27	8.29396e-26	1608.2	1503.48	1671.76	383.194	390.237	483.697
138	PA3327	972.895	-3.62411	0.343093	2.57601e-27	9.60778e-26	128.198	125	170.216	2759	1750.11	904.847
139	PA5285	2151.85	2.18471	0.205916	2.94724e-27	1.09133e-25	3634.27	3118.07	3872.41	593.008	855.214	838.13
140	PA4915	1326.05	-2.40176	0.22731	3.86117e-27	1.41953e-25	418.416	413.196	405.783	1676	2146.96	2895.93
141	PA3278	3964.5	2.6344	0.249969	5.30931e-27	1.93809e-25	7177.99	5893.07	7498.62	727.44	1401.54	1088.32
142	PA4257	4932.29	1.82766	0.17322	6.86698e-27	2.48904e-25	8034.46	8011.14	7124.76	1902.15	2073.55	2447.67
143	PA2423	250.937	-2.21852	0.211908	1.25753e-26	4.52623e-25	85.6471	90.9725	83.5882	464.858	367.748	412.81
144	PA3118	1190.6	-1.80586	0.172586	1.72282e-26	6.1579e-25	558.615	475.002	533.445	1676	1938.62	1961.89
145	PA0782	2011.72	2.37631	0.228603	2.79697e-26	9.92827e-25	3700.83	3874.32	2588.2	517.626	751.371	637.98
146	PA3162	19672.4	1.7312	0.167299	3.75719e-26	1.32454e-24	31626.7	28445.2	31070.5	10211.8	8446.97	8233.27
147	PA0866	3630.19	1.76438	0.169747	3.84758e-26	1.34718e-24	5471.05	5503.49	5919.57	1407.14	1791.12	1688.77
148	PA5507	934.039	2.25392	0.218134	6.33398e-26	2.20277e-24	1523.64	1680.56	1452.92	386.963	328.725	231.424
149	PA2400	848.157	-2.20055	0.214037	9.87454e-26	3.41103e-24	323.495	321.529	241.646	1173.45	1367.15	1661.67
150	PA1247	158.954	-2.44554	0.238871	1.02609e-25	3.52087e-24	45.2784	47.2224	53.1925	234.942	279.118	293.971
151	PA3535	731.064	-1.90237	0.185579	1.49625e-25	5.10014e-24	294.037	306.251	313.076	1301.6	1185.26	986.158
152	PA3522	152.189	2.58893	0.254405	2.19226e-25	7.4234e-24	246.576	243.056	296.358	38.9476	42.3308	45.8678
153	PA4762	2874.28	2.62724	0.258492	2.34028e-25	7.87281e-24	4616.21	4173.62	6112.58	537.728	794.363	1011.18
154	PA1283	523.949	2.58841	0.25414	2.40963e-25	8.05349e-24	955.21	777.78	975.702	96.7407	181.89	156.368
155	PA4913	733.251	-1.99495	0.195972	2.69412e-25	8.9462e-24	293.491	277.779	294.838	1238.78	962.363	1332.25
156	PA1852	3049.12	-2.71773	0.269433	5.31353e-25	1.75312e-23	812.283	822.225	711.26	6324.58	6457.42	3166.96
157	PA4516	555.043	-2.05891	0.203642	6.55074e-25	2.14756e-23	226.937	231.945	168.696	894.538	811.56	996.582
158	PA3234	2012.33	1.68404	0.166321	6.60773e-25	2.15253e-23	2872.18	3029.18	3340.49	1000.07	860.505	971.564
159	PA3329	77.2926	-4.0136	0.39654	8.7519e-25	2.81538e-23	8.18284	11.8056	4.55936	165.841	173.292	100.075
160	PA4315	20815.1	2.74916	0.272385	8.71286e-25	2.81538e-23	34293.7	24420.9	50335.3	5304.41	4266.81	6269.3
161	PA2442	457.842	2.05706	0.205269	1.2199e-24	3.89989e-23	777.37	785.419	656.547	154.534	164.693	208.49
162	PA1757	522.044	1.85232	0.18435	1.45732e-24	4.63013e-23	857.562	829.169	778.13	201.02	245.386	220.999
163	PA2012	878.189	1.90863	0.190629	1.58977e-24	5.01998e-23	1307.07	1484.73	1383.01	306.555	362.457	425.32
164	PA4430	9775.87	1.43424	0.142655	1.92037e-24	6.02691e-23	14573.1	14595.2	13793.6	5316.97	5237.11	5139.28
165	PA2445	3452.68	1.82887	0.182813	2.12626e-24	6.63265e-23	5349.4	5388.21	5501.62	1699.87	1563.59	1213.41
166	PA2112	747.905	-2.84255	0.286098	2.18277e-24	6.76789e-23	183.841	153.473	196.052	786.49	1714.4	1453.18
167	PA3529	2917.61	1.57243	0.157318	2.88569e-24	8.89381e-23	4522.93	4390.99	4240.2	1551.62	1482.24	1317.66
168	PA2368	65.7263	-3.38902	0.341861	5.02151e-24	1.53843e-22	12.547	10.4167	9.11871	124.381	119.055	118.839
169	PA1127	934.975	2.10021	0.212955	5.78642e-24	1.76229e-22	1406.36	1373.62	1784.23	314.093	306.237	425.32
170	PA4297	664.6	-1.79054	0.181404	7.53406e-24	2.28105e-22	303.856	287.501	287.24	947.305	979.56	1182.14
171	PA4005	1641.99	1.51421	0.153043	7.98574e-24	2.40366e-22	2478.85	2357.65	2486.37	831.719	817.513	879.828
172	PA1930	379.368	-2.21273	0.225155	8.62944e-24	2.58231e-22	132.016	138.889	121.583	556.573	539.056	788.092
173	PA2389	359.346	-2.2005	0.224245	1.22197e-23	3.63553e-22	138.017	135.417	98.7861	605.572	500.693	677.593
174	PA2109	79.1221	-3.39718	0.346389	1.29444e-23	3.82902e-22	17.4567	9.02781	12.1583	169.61	130.961	135.519
175	PA2002	639	1.89646	0.193564	1.36332e-23	4.00971e-22	1002.67	1031.25	998.499	309.068	223.559	268.952
176	PA4259	3336.48	1.84584	0.189351	2.45284e-23	7.17315e-22	5433.41	5213.21	5076.08	1446.09	1163.43	1686.68
177	PA2323	815.046	-2.02196	0.208022	2.47048e-23	7.18395e-22	289.673	296.529	363.229	1218.68	1137.64	1584.52
178	PA4912	358.83	-2.2643	0.233314	3.26894e-23	9.45238e-22	126.561	133.334	98.7861	679.698	468.284	646.319
179	PA0215	1483.91	2.21586	0.228889	3.53929e-23	1.01769e-21	2258.46	1965.28	3133.8	482.447	462.993	600.451
180	PA3417	126.651	-2.4051	0.249153	3.59271e-23	1.02732e-21	38.1866	35.4168	45.5936	224.891	201.071	214.745
181	PA0865	21913.1	1.99776	0.206206	4.04435e-23	1.15007e-21	35833.2	31252.9	38546.3	6652.5	9117.65	10076.3
182	PA4844	476.398	-3.22409	0.336356	6.61535e-23	1.87084e-21	92.1933	90.2781	82.0684	1360.65	486.804	746.394
183	PA5471.1	611.43	-2.80731	0.29244	6.67689e-23	1.87792e-21	152.746	150.695	139.82	1620.72	837.355	767.243
184	PA1553	2700.16	1.5977	0.165819	9.59425e-23	2.68378e-21	4388.18	4228.49	3612.53	1257.63	1392.28	1321.83
185	PA2390	301.686	-1.93528	0.20148	1.19314e-22	3.31952e-21	132.562	131.945	100.306	483.704	484.158	477.442
186	PA4112	4427.26	-1.831	0.191462	1.50099e-22	4.15355e-21	2068.08	1888.89	1769.03	6171.31	6253.71	8412.57
187	PA3523	167.955	3.43842	0.359756	1.69197e-22	4.65699e-21	304.402	289.584	335.873	46.4858	25.1339	6.2547
188	PA5220	295.891	-2.07586	0.218474	2.0709e-22	5.66963e-21	99.8306	108.334	129.182	459.833	554.93	423.235
189	PA0433	432.738	-2.13882	0.225705	2.40321e-22	6.54461e-21	151.11	148.612	170.216	606.828	621.072	898.592
190	PA2365	372.62	-2.90185	0.306872	2.69944e-22	7.31265e-21	81.2829	101.389	69.9101	897.05	400.158	685.932
191	PA4355	1110.28	2.10399	0.222283	2.89352e-22	7.79735e-21	1838.96	1708.34	1876.94	319.119	378.331	539.989
192	PA3716	978.576	1.52271	0.159942	3.08928e-22	8.28153e-21	1490.91	1381.95	1500.03	503.806	488.127	506.631
193	PA5531	793.906	-1.9418	0.205409	4.62686e-22	1.23391e-20	345.861	356.251	259.883	1140.79	1459.75	1200.9
194	PA3892	119.978	2.71978	0.289043	7.57662e-22	2.01015e-20	186.569	212.501	232.527	36.4348	33.0709	18.7641
195	PA4610	7118.33	2.80357	0.299999	7.84531e-22	2.07076e-20	10859.7	9619.47	17049	1129.48	1671.4	2380.96
196	PA2760	7986.79	1.46145	0.15551	1.11196e-21	2.92002e-20	11891.8	12152.8	11252.5	3813.09	4459.28	4351.19
197	PA3792	2864.32	-2.0191	0.216852	1.45255e-21	3.79507e-20	1073.04	1077.78	1180.87	5970.29	3707.91	4176.06
198	PA5445	930.688	1.84801	0.198249	1.80064e-21	4.68075e-20	1495.28	1500.7	1401.24	448.525	431.906	306.48
199	PA0766	4112.19	1.68526	0.18091	1.82073e-21	4.70919e-20	6260.96	5468.07	7182.51	2127.04	1824.85	1809.69
200	PA2391	262.948	-2.12501	0.22955	2.04331e-21	5.25847e-20	90.5568	101.389	94.2267	448.525	342.615	500.376
201	PA1155	2527.63	1.37713	0.147488	2.12172e-21	5.43309e-20	3621.18	3654.87	3715.88	1346.83	1386.33	1440.67
202	PA4299	144.479	-2.58644	0.279219	2.56161e-21	6.52704e-20	44.1873	45.8335	25.8364	241.224	211.654	298.141
203	PA4254	2789.42	1.68167	0.181292	2.71354e-21	6.88009e-20	4608.58	4488.21	3715.88	1383.27	1141.61	1398.97
204	PA2304	362.513	-2.43571	0.264273	3.00973e-21	7.59366e-20	107.468	129.167	89.6674	575.419	462.331	811.026
205	PA1587	8622.7	2.13001	0.230798	3.08818e-21	7.75359e-20	15568.7	14027.1	12735.8	2209.96	3871.28	3323.33
206	PA5219	102.989	-2.73898	0.300001	3.83179e-21	9.5739e-20	21.8209	25.6945	31.9155	141.97	183.874	212.66
207	PA4240	4743.51	1.60327	0.173541	4.32309e-21	1.07493e-19	7493.84	6431.27	7591.33	2334.34	2564.98	2045.29
208	PA4364	618.357	-2.51816	0.274523	4.4365e-21	1.09782e-19	187.66	186.806	159.578	1477.49	998.08	700.527
209	PA0587	1150.53	-1.74571	0.189796	5.02784e-21	1.2382e-19	489.879	478.474	595.756	1971.25	1835.44	1532.4
210	PA5554	11355.6	1.81598	0.198666	8.91509e-21	2.18505e-19	18603.4	17659.8	17058.1	3948.78	4813.14	6050.38
211	PA4607	5170.45	-2.15469	0.237049	1.03465e-20	2.52386e-19	1837.32	1711.12	2004.6	11552.4	7291.47	6625.81
212	PA5213	504.619	-1.59997	0.175357	1.15106e-20	2.79459e-19	238.393	256.251	244.686	796.541	703.749	788.092
213	PA5460	183.56	-2.3146	0.25521	1.64302e-20	3.97024e-19	65.4627	66.6669	44.0738	370.63	275.15	279.377
214	PA5068	3583.29	1.93483	0.213811	1.85946e-20	4.47225e-19	5641.8	4859.74	6627.79	1767.72	1191.21	1411.48
215	PA3183	3736.02	2.24509	0.249334	2.35321e-20	5.63347e-19	6224.41	6347.94	6042.67	1737.56	1202.46	861.064
216	PA1947	329.449	-1.66589	0.185517	3.82211e-20	9.10759e-19	148.928	152.778	165.657	479.935	504.001	525.395
217	PA3524	1137.24	1.82391	0.204092	5.63939e-20	1.3376e-18	1767.49	1586.12	1997	395.758	564.19	512.886
218	PA2722	272.151	2.51147	0.283527	6.36029e-20	1.50167e-18	511.155	491.668	390.585	47.7422	83.3387	108.415
219	PA4356	1423.79	1.84412	0.207044	6.46665e-20	1.51981e-18	2161.36	2230.56	2317.67	517.626	535.749	779.753
220	PA2402	1615.01	-2.2284	0.2509	6.8606e-20	1.60507e-18	595.711	600.696	458.975	1820.48	2867.91	3346.27
221	PA0574	706.388	1.88823	0.212401	7.08869e-20	1.65093e-18	1051.77	946.531	1354.13	276.402	273.827	335.669
222	PA3519	140.803	2.44675	0.274598	7.51615e-20	1.7426e-18	201.298	243.751	276.601	40.2039	49.6064	33.3584
223	PA3328	65.4007	-4.03435	0.452574	8.64482e-20	1.99529e-18	7.09179	9.72225	3.03957	179.661	115.748	77.1413
224	PA0519	6779.55	1.46391	0.164571	1.13644e-19	2.61127e-18	9599.56	9359.06	11032.1	3879.68	3308.41	3498.46
225	PA1209	594.934	1.67788	0.189496	1.16905e-19	2.67427e-18	882.656	856.947	990.9	247.506	270.52	321.075
226	PA4680	165.034	-2.26935	0.258411	1.2724e-19	2.89782e-18	49.6426	55.5557	60.7914	316.606	213.638	293.971
227	PA4261	7511.9	2.05785	0.233536	1.40365e-19	3.18263e-18	13069.1	12693.1	10773.8	2507.72	2214.43	3813.28
228	PA0277	430.156	1.6769	0.189503	1.48341e-19	3.34872e-18	654.082	607.641	717.339	189.712	218.268	193.896
229	PA2027	57.9569	-3.74165	0.422067	1.91537e-19	4.30498e-18	11.456	6.25002	3.03957	135.688	105.827	85.4809
230	PA2467	157.984	-2.21366	0.252793	2.29636e-19	5.13886e-18	60.0075	54.8613	45.5936	244.993	225.544	316.905
231	PA2573	444.991	-1.81003	0.206434	2.37989e-19	5.27986e-18	194.752	179.862	208.211	572.906	797.009	717.206
232	PA4681	436.199	-2.16418	0.248153	2.37926e-19	5.27986e-18	144.018	139.584	182.374	629.443	579.402	942.375
233	PA4273	5808.9	1.4612	0.165921	2.57017e-19	5.67753e-18	9177.87	8828.5	7681	2880.86	3345.45	2939.71
234	PA3757	228.535	2.30988	0.264835	2.76092e-19	6.07284e-18	358.408	388.89	399.704	46.4858	85.9843	91.7356
235	PA4182	292.222	-2.07126	0.237074	3.22115e-19	7.05501e-18	114.56	118.75	94.2267	580.444	474.237	371.112
236	PA4577	737.164	2.60983	0.301775	4.26755e-19	9.30723e-18	1328.89	1436.81	1053.21	108.048	222.898	273.122
237	PA3119	286.034	-2.25596	0.26069	4.33055e-19	9.40479e-18	93.8299	90.2781	104.865	594.265	334.678	498.291
238	PA2322	675.198	2.56906	0.29591	4.64539e-19	1.00461e-17	1125.96	1076.39	1291.82	221.122	242.079	93.8205
239	PA4300	189.006	-2.09616	0.241499	5.2284e-19	1.12597e-17	78.0097	68.7502	60.7914	248.762	339.969	337.754
240	PA4250	4793.09	1.58858	0.182754	6.10049e-19	1.3083e-17	7506.39	7225.72	6960.62	2825.58	2132.41	2107.83
241	PA1787	6350.59	1.25853	0.144389	7.35528e-19	1.57086e-17	8895.29	9145.17	8939.38	3541.72	3756.19	3825.79
242	PA3610	177.237	2.03389	0.2361	7.70143e-19	1.63799e-17	300.037	309.029	247.725	65.3314	64.1576	77.1413
243	PA3049	1744.82	-1.77694	0.206135	9.00054e-19	1.90641e-17	770.824	784.725	761.413	3264.06	2092.07	2795.85
244	PA2805	946.94	1.58165	0.18309	9.13427e-19	1.92391e-17	1390.54	1378.48	1507.63	512.6	396.189	496.206
245	PA3438	786.621	1.99837	0.232343	9.15794e-19	1.92391e-17	1202.33	964.586	1630.73	326.657	291.024	304.395
246	PA3105	1347.78	-1.55597	0.180507	1.1751e-18	2.45862e-17	707.543	681.252	630.711	2345.65	1918.11	1803.44
247	PA2915	747.914	-3.06405	0.359774	1.23535e-18	2.56385e-17	171.294	167.362	115.504	1131.99	701.765	2199.57
248	PA3820	3534.64	1.65264	0.192079	1.2316e-18	2.56385e-17	5221.2	4444.46	6512.28	1669.72	1698.52	1661.67
249	PA2771	180.921	-1.87843	0.220426	1.73364e-18	3.58356e-17	67.6448	78.4725	82.0684	266.351	282.426	308.565
250	PA0871	1489.12	1.34382	0.156282	1.89689e-18	3.90531e-17	2269.92	2142.37	2025.87	817.899	857.198	821.451
251	PA3013	4358.03	1.92157	0.225603	2.09112e-18	4.28804e-17	6158.95	6025.71	8624.78	2197.4	1573.51	1567.85
252	PA0552	2978.5	1.86852	0.21982	2.66719e-18	5.44764e-17	5028.63	4970.85	4098.86	1202.35	979.56	1590.78
253	PA2966	13265.6	2.00667	0.237016	3.03852e-18	6.18153e-17	22449.3	19398.7	22258.8	3966.37	4492.35	7028.2
254	PA3192	613.578	2.06593	0.245152	3.43265e-18	6.95585e-17	979.759	1015.98	987.861	164.585	214.299	318.99
255	PA0035	506.887	1.80635	0.213021	3.66513e-18	7.36893e-17	797.554	904.864	679.344	248.762	231.496	179.301
256	PA4567	8755.93	1.3502	0.158464	3.65402e-18	7.36893e-17	12610.3	12754.2	12547.4	5251.64	5060.51	4311.57
257	PA1175	104.35	-2.55627	0.306755	4.47017e-18	8.95251e-17	24.003	27.7779	37.9946	136.945	182.551	216.83
258	PA2827	2062.83	2.9206	0.348369	4.65036e-18	9.27729e-17	3059.29	1990.98	5943.88	356.81	556.914	469.103
259	PA3311	343.716	-1.77745	0.210972	4.73913e-18	9.41788e-17	159.838	146.528	147.419	518.882	453.733	635.895
260	PA2444	800.14	1.42181	0.167879	4.81823e-18	9.53825e-17	1153.23	1180.56	1177.83	464.858	394.867	429.489
261	PA0048	93.1535	-2.35666	0.281437	5.49731e-18	1.08409e-16	24.5485	36.1112	27.3561	150.765	155.433	164.707
262	PA2072	469.313	-2.09149	0.249659	5.8038e-18	1.14016e-16	183.841	175.695	158.058	639.494	618.426	1040.37
263	PA2317	245.601	1.70368	0.202435	5.92483e-18	1.15512e-16	356.772	372.223	405.783	111.817	114.425	112.585
264	PA2862	540.873	-1.6777	0.199626	5.92219e-18	1.15512e-16	233.484	226.39	303.957	797.797	910.111	773.498
265	PA1208	157.589	-1.89954	0.227221	7.72869e-18	1.50112e-16	65.4627	63.1946	66.8706	280.171	232.158	237.679
266	PA4260	10238.2	1.70814	0.203915	8.27951e-18	1.60205e-16	15664.7	15378.5	16263.2	5992.9	4151.72	3977.99
267	PA0172	724.444	-1.50801	0.18014	9.9628e-18	1.92055e-16	369.319	384.029	357.15	1046.56	963.686	1225.92
268	PA2765	534.364	1.65961	0.198535	1.05031e-17	2.01714e-16	819.921	768.058	863.238	207.302	287.055	260.613
269	PA1246	235.517	-2.23447	0.27006	1.19651e-17	2.28938e-16	82.9194	74.3058	82.0684	277.658	377.008	519.14
270	PA1245	939.52	-2.49866	0.30239	1.26697e-17	2.41522e-16	273.307	310.418	231.007	876.949	1998.14	1947.3
271	PA3330	69.2465	-3.06	0.368789	1.42925e-17	2.71453e-16	18.5478	11.1111	12.1583	130.663	155.433	87.5658
272	PA0046	296.883	1.70851	0.205898	1.62616e-17	3.07715e-16	436.418	414.585	522.806	133.176	140.882	133.434
273	PA4986	177.488	-1.79845	0.2176	1.70473e-17	3.21401e-16	70.3724	79.8614	83.5882	261.326	275.811	293.971
274	PA3416	99.7698	-2.27379	0.276302	1.81844e-17	3.41589e-16	36.0045	29.1668	33.4353	178.405	140.221	181.386
275	PA1596	10442.9	1.41205	0.170292	2.29349e-17	4.29258e-16	14405.6	14441	16922.8	5452.66	5143.19	6292.23
276	PA4239	11812.6	1.20016	0.144318	2.40141e-17	4.47828e-16	16361.9	17025.1	16216.1	7343.5	7167.79	6761.33
277	PA1800	11479.2	1.29861	0.156621	2.5946e-17	4.82108e-16	16720.8	15632	16845.3	7244.25	6182.27	6250.53
278	PA4507	819.427	-2.50684	0.306836	2.65273e-17	4.91136e-16	237.302	248.612	220.369	824.181	1269.92	2116.17
279	PA0783	1464.28	2.08031	0.253946	2.68487e-17	4.95305e-16	2533.95	2638.9	1971.16	413.347	473.575	754.734
280	PA0459	1120.51	-1.6298	0.198267	3.01647e-17	5.54492e-16	490.97	540.279	580.558	1775.26	1380.38	1955.64
281	PA2015	1556.37	1.29522	0.156851	3.46274e-17	6.32011e-16	2179.36	2216.67	2266	884.487	834.71	956.969
282	PA3250	192.535	-1.8549	0.225892	3.4595e-17	6.32011e-16	87.8291	88.1947	65.3508	335.452	284.41	293.971
283	PA4129	277.034	2.53468	0.309701	4.13274e-17	7.51633e-16	519.883	450.001	463.535	94.228	101.197	33.3584
284	PA4761	9557.72	1.36341	0.165774	4.21868e-17	7.64561e-16	13521.3	12545.2	15434.9	5245.36	4934.84	5664.67
285	PA1176	123.726	-2.2996	0.284108	4.35367e-17	7.86258e-16	30.0037	45.8335	47.1134	169.61	216.284	233.509
286	PA4280	673.437	1.37001	0.167318	5.57843e-17	1.00392e-15	1020.13	930.559	975.702	360.579	363.78	389.876
287	PA3336	95.0701	-2.72913	0.337387	5.69765e-17	1.02181e-15	23.4575	23.6112	25.8364	169.61	221.575	106.33
288	PA2497	226.638	1.85691	0.229637	6.42088e-17	1.14751e-15	382.411	353.473	331.313	99.2535	78.7087	114.67
289	PA2001	851.056	1.80847	0.2229	6.90088e-17	1.22903e-15	1300.53	1343.06	1354.13	262.582	433.229	412.81
290	PA0575	707.371	-1.69247	0.208643	6.98865e-17	1.24036e-15	332.223	304.862	344.991	1229.99	847.938	1184.22
291	PA3635	6521.95	1.69752	0.20898	7.26809e-17	1.28553e-15	10309.8	9245.86	10539.7	3418.59	3378.52	2239.18
292	PA3476	1267.07	-1.69738	0.209503	7.61496e-17	1.34227e-15	582.618	511.807	662.627	1551.62	2023.28	2270.46
293	PA2362	109.893	-2.54984	0.316629	7.77327e-17	1.3655e-15	31.0948	34.7223	24.3166	140.714	169.984	258.528
294	PA5300	2273.5	1.77417	0.219175	8.07196e-17	1.41314e-15	3801.2	3639.59	3173.31	781.464	959.056	1286.38
295	PA1880	354.596	-1.45072	0.178364	8.11812e-17	1.41641e-15	193.115	184.723	182.374	526.42	509.292	531.65
296	PA0434	89.1483	-2.14779	0.266855	8.74294e-17	1.51868e-15	30.0037	32.639	33.4353	150.765	144.189	143.858
297	PA5351	1137.27	2.76932	0.346254	8.7633e-17	1.51868e-15	1924.06	1507.64	2559.32	128.15	347.906	356.518
298	PA3908	603.948	-1.65872	0.205039	9.05662e-17	1.56424e-15	298.401	250.001	308.517	1085.51	901.513	779.753
299	PA2607	342.591	-1.5004	0.18525	9.96083e-17	1.71466e-15	176.749	178.473	171.736	544.01	469.607	514.97
300	PA4674.1	2166.31	1.64479	0.204022	1.17309e-16	2.01264e-15	3373.51	3518.07	3010.7	825.437	1006.68	1263.45
301	PA3284	105.246	2.77157	0.349271	1.42671e-16	2.43962e-15	170.203	134.028	249.245	18.8456	25.7953	33.3584
302	PA2303	220.237	-2.05208	0.256828	1.57359e-16	2.68188e-15	77.4642	93.7503	77.5091	258.813	409.418	404.471
303	PA4470	301.595	-2.04862	0.256957	1.59089e-16	2.70241e-15	104.195	118.056	120.063	340.477	515.906	610.876
304	PA1166	84.7895	-2.82579	0.35575	1.7556e-16	2.9724e-15	20.1843	20.139	19.7572	216.096	128.315	104.245
305	PA4498	384.074	-1.92601	0.241251	1.83522e-16	3.09701e-15	153.837	176.389	135.261	448.525	675.308	715.121
306	PA5059	131.857	-2.29018	0.288258	1.90843e-16	3.21003e-15	40.9142	50.0002	36.4749	184.687	187.181	291.886
307	PA1183	345	1.78926	0.22382	2.04044e-16	3.42089e-15	542.25	504.168	572.959	188.456	147.496	114.67
308	PA3370	380.111	-2.18212	0.27553	2.142e-16	3.57951e-15	128.743	114.584	156.538	417.116	642.237	821.451
309	PA4625	1029.91	-2.19156	0.276893	2.49339e-16	4.15322e-15	352.953	363.196	357.15	2439.88	1102.58	1563.68
310	PA3518	82.4709	2.58493	0.327941	2.55063e-16	4.23487e-15	135.835	129.862	161.097	31.4093	17.8583	18.7641
311	PA3462	199.265	-1.73891	0.219199	3.1088e-16	5.14501e-15	85.6471	100	82.0684	280.171	301.607	346.093
312	PA4279	436.608	1.48155	0.185817	3.20422e-16	5.28593e-15	695.541	661.808	583.598	229.916	236.126	212.66
313	PA1223	963.191	1.83973	0.232895	3.44355e-16	5.6626e-15	1559.65	1200.7	1782.71	346.759	374.363	514.97
314	PA5369	311.076	1.72049	0.217154	3.57287e-16	5.85654e-15	450.602	429.168	563.841	125.637	155.433	141.773
315	PA0180	490.094	-1.49211	0.18844	4.09151e-16	6.6854e-15	249.849	248.612	258.364	694.774	650.835	838.13
316	PA4262	10356.4	1.77839	0.22531	4.24389e-16	6.91244e-15	16321.5	15117.4	16980.6	4037.98	3599.44	6081.65
317	PA2403	1188.34	-1.49318	0.188951	4.79167e-16	7.78004e-15	633.352	590.28	610.954	1605.64	1571.53	2118.26
318	PA4677	542.285	-1.55146	0.196824	5.28131e-16	8.54808e-15	264.033	284.723	261.403	861.872	672.662	909.017
319	PA0140	453.449	1.44851	0.183363	6.00723e-16	9.69255e-15	704.27	691.669	607.914	234.942	254.646	227.254
320	PA2937	58.4025	-2.66935	0.343985	6.14864e-16	9.88971e-15	13.0925	15.9723	16.7176	108.048	84.0001	112.585
321	PA1655	306.18	1.87536	0.238926	6.17142e-16	9.89542e-15	462.603	406.946	588.157	111.817	150.803	116.754
322	PA2899	238.017	1.65378	0.211657	7.60129e-16	1.21503e-14	375.32	363.196	348.031	104.279	103.843	133.434
323	PA0973	10534.2	1.3421	0.170449	7.76964e-16	1.23809e-14	15671.8	15334.1	14555	5237.82	5612.13	6794.69
324	PA2360	121.58	-2.04973	0.264366	9.50378e-16	1.50975e-14	42.5508	50.0002	44.0738	164.585	188.504	239.764
325	PA4504	649.209	-1.3876	0.177623	1.07289e-15	1.69912e-14	322.404	338.196	404.263	924.691	957.072	948.63
326	PA3333	89.3837	-3.17347	0.40809	1.23213e-15	1.94532e-14	22.912	18.7501	6.07914	110.561	234.142	143.858
327	PA4649	130.4	-2.47477	0.321191	1.37168e-15	2.15903e-14	47.4605	34.0279	30.3957	152.021	218.268	300.226
328	PA2239	383.74	-1.53925	0.198488	1.43795e-15	2.25645e-14	189.296	190.973	197.572	640.75	485.481	598.366
329	PA3347	386.331	-2.36066	0.307259	1.45188e-15	2.27138e-14	122.743	122.917	117.024	990.022	425.292	539.989
330	PA2787	76.4057	-2.48251	0.321585	1.51177e-15	2.35791e-14	25.094	25.0001	13.6781	145.739	107.15	141.773
331	PA0672	123.782	-2.0672	0.267359	1.6148e-15	2.51099e-14	47.4605	55.5557	33.4353	182.174	230.173	193.896
332	PA4941	7047.11	-2.19553	0.286517	1.81609e-15	2.81549e-14	2417.76	2344.45	2550.2	16316.5	6684.29	11969.4
333	PA3516	207.696	2.91311	0.384395	2.0799e-15	3.21479e-14	333.86	288.195	483.292	17.5892	50.2678	72.9715
334	PA5436	3245.5	1.3571	0.175763	2.51336e-15	3.86157e-14	4529.47	4388.21	5168.79	2052.91	1674.05	1659.58
335	PA5555	3712.35	1.26173	0.163092	2.50993e-15	3.86157e-14	5741.08	5425.71	4632.31	2188.6	2126.46	2159.96
336	PA4424	1641.26	-1.73804	0.226672	2.5331e-15	3.88032e-14	801.918	841.669	568.4	2236.34	2273.96	3125.27
337	PA1552	1947.86	1.29897	0.168133	2.60508e-15	3.97874e-14	2869.45	2797.23	2686.98	1258.89	1011.31	1063.3
338	PA1574	505.756	-1.63166	0.21308	3.02193e-15	4.60174e-14	250.94	253.473	217.329	615.623	779.812	917.356
339	PA3561	169.043	-2.32401	0.306258	3.30478e-15	5.01761e-14	53.4612	60.4169	47.1134	174.636	322.111	356.518
340	PA5013	5317.85	1.22596	0.159178	3.34267e-15	5.06022e-14	7756.79	6773.63	7939.36	3353.26	3063.03	3021.02
341	PA4925	542.834	-1.73882	0.228261	3.43398e-15	5.1832e-14	233.484	255.556	241.646	752.568	681.261	1092.49
342	PA4255	2554.36	1.52553	0.199606	3.73894e-15	5.627e-14	4084.33	3882.65	3471.19	1211.14	1086.05	1590.78
343	PA5147	2083.8	-1.46662	0.191874	3.89124e-15	5.83913e-14	1157.05	1081.95	1021.3	2547.92	3041.86	3652.75
344	PA4366	4995.49	1.55039	0.203726	4.81424e-15	7.20316e-14	6698.47	6503.49	9284.37	2549.18	2212.44	2724.96
345	PA5494	7566.76	2.26863	0.301678	5.56849e-15	8.30755e-14	12210.4	9715.31	15968.4	2119.5	3708.57	1678.34
346	PA5002	1051.54	1.33856	0.175889	6.10209e-15	9.0773e-14	1444	1387.5	1718.88	561.599	619.749	577.517
347	PA0039	627.771	1.77667	0.234914	6.22937e-15	9.23994e-14	1034.86	960.42	945.307	203.532	359.811	262.697
348	PA0849	391.983	-1.81628	0.241485	7.71233e-15	1.14067e-13	174.567	185.417	144.38	447.269	714.331	685.932
349	PA2241	434.771	-1.40142	0.185143	7.98851e-15	1.17813e-13	248.213	245.14	208.211	683.467	593.953	629.64
350	PA3974	820.765	-1.1896	0.156681	8.329e-15	1.22484e-13	499.699	490.974	492.411	1119.43	1160.79	1161.29
351	PA4703	176.128	-2.27308	0.306073	1.04646e-14	1.53451e-13	63.8262	47.2224	63.831	419.629	230.835	231.424
352	PA3754	2211.23	1.84264	0.246653	1.06394e-14	1.5513e-13	3056.02	2726.4	4671.82	770.157	1058.93	984.073
353	PA5348	2230.48	1.5645	0.208482	1.06343e-14	1.5513e-13	3383.88	3205.57	3477.27	824.181	1195.18	1296.81
354	PA0266	1302.46	1.25025	0.165739	1.17616e-14	1.71009e-13	1851.5	1797.23	1887.57	815.386	791.717	671.338
355	PA3880	782.241	1.69041	0.226434	1.24494e-14	1.80499e-13	1101.96	1032.64	1475.71	287.709	403.465	391.961
356	PA1259	139.368	-2.26475	0.306027	1.28737e-14	1.86127e-13	45.8239	46.5279	45.5936	317.862	159.402	220.999
357	PA0085	3280.3	2.07954	0.28103	1.34134e-14	1.93386e-13	5644.52	4847.93	5548.74	756.337	1120.44	1763.83
358	PA0807	269.245	-1.70381	0.229795	1.5191e-14	2.18403e-13	122.743	105.556	142.86	365.605	378.331	500.376
359	PA4940	562.8	1.42964	0.191061	1.56657e-14	2.24601e-13	848.833	790.975	841.961	260.069	347.244	287.716
360	PA4055	485.711	1.60095	0.214955	1.58596e-14	2.26748e-13	798.645	822.225	583.598	261.326	214.961	233.509
361	PA4502	1138.09	-1.44338	0.194058	1.81767e-14	2.59157e-13	573.344	533.335	699.101	1441.06	1742.84	1838.88
362	PA0380	1352.32	-1.67492	0.225695	1.84125e-14	2.61793e-13	698.269	724.308	463.535	2081.81	2373.83	1772.17
363	PA3479	126.539	-2.58138	0.352689	1.96473e-14	2.77858e-13	31.6403	30.5557	44.0738	187.2	326.079	139.688
364	PA4269	10743.4	1.08735	0.144977	1.96503e-14	2.77858e-13	14984.4	14702.1	14351.3	6922.62	6438.24	7061.56
365	PA3185	1750.48	1.47688	0.199035	2.17313e-14	3.06441e-13	2476.13	2143.06	3159.63	957.356	861.828	904.847
366	PA0655	612.466	-1.68452	0.228334	2.33787e-14	3.2877e-13	270.034	285.418	296.358	1227.48	769.891	825.621
367	PA3169	918.669	1.87481	0.25489	2.49449e-14	3.4984e-13	1354.53	1045.14	1968.12	348.015	429.26	366.942
368	PA1951	118.379	-2.09487	0.287124	2.8229e-14	3.94822e-13	38.7321	43.7501	48.6331	250.018	156.095	173.047
369	PA4919	1088.44	1.35006	0.182432	3.04862e-14	4.25237e-13	1448.91	1446.53	1826.78	638.238	605.198	565.008
370	PA2920	296.413	-1.40955	0.19089	3.07763e-14	4.28123e-13	147.291	174.306	156.538	420.885	445.796	433.659
371	PA3391	1751.29	1.22349	0.165119	3.31142e-14	4.59404e-13	2412.3	2578.48	2407.34	1159.63	988.82	961.139
372	PA0707	114.973	-2.37271	0.325372	3.41703e-14	4.72781e-13	38.1866	37.5001	30.3957	278.915	169.323	135.519
373	PA0139	7485.79	1.13925	0.153522	3.52211e-14	4.86013e-13	10843.9	9857.67	10337.6	4249.05	4797.93	4828.63
374	PA4073	172.785	1.62669	0.222171	3.69105e-14	5.07963e-13	257.487	245.14	285.72	84.177	78.7087	85.4809
375	PA1260	141.816	-1.90094	0.260642	4.26832e-14	5.85841e-13	50.7336	72.9169	50.1529	253.787	231.496	191.811
376	PA1755	282.134	-1.78036	0.243828	4.37579e-14	5.98995e-13	123.288	136.112	112.464	500.037	504.001	316.905
377	PA1013	1576.55	1.50009	0.204863	4.38832e-14	5.99116e-13	2489.77	2451.4	2091.23	638.238	825.45	963.224
378	PA1159	1783.58	1.55645	0.21296	4.45099e-14	6.06065e-13	2643.06	2344.45	3048.69	822.924	739.465	1102.91
379	PA4305	419.96	-2.46465	0.342303	5.03121e-14	6.83262e-13	119.469	130.556	117.024	389.476	614.457	1148.78
380	PA5119	4334.74	1.35465	0.185003	5.37573e-14	7.28129e-13	6301.33	5827.1	6687.06	2863.27	2205.17	2124.51
381	PA3731	1996.6	2.38106	0.330081	5.40259e-14	7.29846e-13	3188.03	3108.34	3837.46	287.709	863.812	694.272
382	PA1463	2798.55	-1.70212	0.234418	5.48055e-14	7.38439e-13	1313.07	1218.06	1314.61	5012.93	2926.77	5005.85
383	PA0555	2576.37	1.26807	0.173002	5.58749e-14	7.50883e-13	3674.64	3427.09	3884.57	1702.39	1341.36	1428.16
384	PA2366	1009.51	-1.92461	0.266759	5.73985e-14	7.69349e-13	358.954	297.918	569.92	1655.9	1306.3	1868.07
385	PA1106	264.848	-1.81716	0.251486	6.1612e-14	8.21547e-13	123.834	102.778	112.464	400.783	315.496	533.735
386	PA4253	6800.93	1.28919	0.176369	6.14905e-14	8.21547e-13	10404.2	9725.03	8995.61	3501.51	3655	4524.23
387	PA0795	2284.05	1.46398	0.201311	6.73741e-14	8.96059e-13	3210.95	3286.12	3626.21	933.485	1225.61	1421.9
388	PA4248	4367.49	1.23036	0.168518	7.01342e-14	9.30363e-13	6535.36	6638.22	5307.09	2501.44	2695.94	2526.9
389	PA2504	133.803	-2.00628	0.279146	7.12341e-14	9.40116e-13	50.1881	54.1668	48.6331	167.098	197.103	285.631
390	PA3332	28.5045	-4.84871	0.65756	7.12348e-14	9.40116e-13	2.18209	2.08334	0	52.7677	68.1261	45.8678
391	PA2008	1929.52	1.29203	0.177139	7.24668e-14	9.5393e-13	2698.7	2572.92	3004.62	1071.69	1251.4	977.818
392	PA3688	99.0126	-2.51588	0.350593	7.32744e-14	9.621e-13	27.8217	30.5557	25.8364	244.993	162.709	102.16
393	PA4682	423.98	-1.81323	0.251901	7.37217e-14	9.6551e-13	191.478	143.056	214.29	819.155	506.646	669.253
394	PA1784	85.5592	-2.46333	0.347405	7.53035e-14	9.83724e-13	25.094	14.5834	37.9946	152.021	121.04	162.622
395	PA4935	3511.16	1.30557	0.179752	8.13018e-14	1.05939e-12	5318.3	5399.32	4376.98	2250.16	1822.87	1899.34
396	PA2952	7377.91	1.39866	0.19303	9.07837e-14	1.17996e-12	10055.6	9717.39	12529.1	3370.85	4099.47	4495.05
397	PA4478	327.75	1.44365	0.200991	1.30024e-13	1.68573e-12	512.791	434.029	500.01	152.021	177.921	189.726
398	PA4134	109.891	2.18695	0.304942	1.40989e-13	1.82329e-12	177.295	189.584	183.894	40.2039	49.6064	18.7641
399	PA3928	99.7093	-3.05925	0.4316	1.50601e-13	1.94272e-12	26.7306	22.2223	7.59893	110.561	145.512	285.631
400	PA1258	53.669	-2.81747	0.399261	1.60816e-13	2.06929e-12	13.0925	13.8889	9.11871	111.817	61.5119	112.585
401	PA2240	762.575	-1.80392	0.254058	1.66523e-13	2.13739e-12	344.225	323.612	320.675	1669.72	908.127	1009.09
402	PA3056	495.203	1.31886	0.184408	1.85503e-13	2.37508e-12	763.186	710.419	656.547	282.684	253.985	304.395
403	PA2816	69.5497	-2.09177	0.296504	2.13127e-13	2.722e-12	25.094	27.7779	22.7968	128.15	107.15	106.33
404	PA0805	2198.59	-2.37206	0.338449	2.1678e-13	2.7618e-12	710.816	730.558	592.716	4677.48	1670.08	4809.87
405	PA0538	374.025	1.6775	0.236196	2.27589e-13	2.89235e-12	599.529	531.252	598.796	150.765	226.205	137.603
406	PA1408	257.163	-1.64429	0.232847	2.42105e-13	3.06925e-12	116.742	120.834	127.662	492.498	328.725	356.518
407	PA0525	464.504	1.56113	0.221344	2.65293e-13	3.35494e-12	732.637	725.697	632.231	197.251	201.071	298.141
408	PA3120	583.901	-2.28598	0.327556	2.83617e-13	3.57788e-12	194.206	178.473	197.572	1583.03	620.41	729.715
409	PA0760	472.136	1.51653	0.21455	2.95569e-13	3.71954e-12	664.447	605.557	849.56	246.249	260.599	206.405
410	PA4441	1796.15	1.35508	0.191347	3.22007e-13	4.04237e-12	2647.42	2571.54	2588.2	967.407	1189.23	813.111
411	PA3602	1002.6	1.51209	0.214506	3.23632e-13	4.05289e-12	1505.1	1325	1658.09	640.75	440.504	446.169
412	PA2343	45.6677	-2.90906	0.422522	3.74532e-13	4.67892e-12	7.63732	11.8056	10.6385	67.8442	63.4961	112.585
413	PA3669	526.246	1.65874	0.23703	3.76515e-13	4.69231e-12	794.281	663.891	957.465	189.712	253.985	298.141
414	PA2593	80.5764	-2.66657	0.385519	3.7743e-13	4.69235e-12	24.003	17.3612	19.7572	81.6643	134.268	206.405
415	PA4975	130.45	-1.94387	0.280009	3.89711e-13	4.83335e-12	45.8239	54.8613	54.7123	170.867	181.229	275.207
416	PA1667	138.228	-1.6836	0.241279	4.60787e-13	5.70113e-12	59.462	72.2225	59.2716	242.48	195.78	200.15
417	PA3351	3240.88	-1.17983	0.167335	4.7598e-13	5.87499e-12	2028.25	2092.37	1749.27	4752.86	4098.15	4724.38
418	PA3515	286.307	2.11935	0.308132	5.32495e-13	6.55682e-12	424.962	347.223	633.751	74.126	93.9214	143.858
419	PA0504	344.142	1.8121	0.261958	5.41602e-13	6.65305e-12	508.973	411.112	699.101	163.329	119.717	162.622
420	PA3996	2076.51	1.27288	0.181287	5.53646e-13	6.7848e-12	3078.93	2730.56	3063.89	1093.04	1402.21	1090.4
421	PA5240	8206.04	1.20685	0.17178	5.6558e-13	6.91458e-12	11872.8	10407.7	12281.4	5516.73	4752.29	4405.39
422	PA4227	194.036	-1.72171	0.247534	5.77298e-13	7.04113e-12	87.2836	109.723	62.3112	304.042	279.78	321.075
423	PA5481	206.086	-1.74433	0.251507	5.98659e-13	7.28439e-12	112.923	71.528	91.1871	374.399	302.929	283.546
424	PA2363	413.284	-1.68779	0.244332	6.69384e-13	8.12576e-12	193.661	175.695	200.612	511.344	545.67	852.724
425	PA0704	411.563	-1.87973	0.272233	6.74743e-13	8.17153e-12	152.201	170.139	191.493	919.665	554.268	481.612
426	PA1556	3553.7	1.52316	0.219644	6.87415e-13	8.28741e-12	5467.77	5369.46	5114.08	1339.29	2286.52	1745.06
427	PA5194	1293.87	1.14978	0.164047	6.87531e-13	8.28741e-12	1781.68	1745.84	1855.66	713.62	851.245	815.196
428	PA2290	824.08	-1.19595	0.17109	7.21682e-13	8.67874e-12	521.52	471.529	487.851	1036.51	1228.25	1198.82
429	PA5167	1118.28	1.38171	0.198815	7.38195e-13	8.85661e-12	1633.29	1722.92	1521.31	503.806	584.032	744.309
430	PA5559	52200.4	2.38605	0.348027	7.97532e-13	9.54627e-12	92881.2	82944	89279.8	7381.19	15174.3	25542.1
431	PA2009	2571.89	1.46017	0.210793	8.72944e-13	1.04247e-11	3730.83	3908.35	3770.59	1526.49	1517.29	977.818
432	PA0382	619.291	1.54712	0.223661	8.76713e-13	1.04455e-11	959.574	983.336	851.08	242.48	391.559	287.716
433	PA0750	505.787	1.7793	0.259051	8.9949e-13	1.06921e-11	842.287	740.28	787.249	138.201	261.922	264.782
434	PA5078	3298.95	1.02053	0.14563	9.11966e-13	1.08154e-11	4416.01	4365.29	4535.04	2120.76	2113.23	2243.35
435	PA3821	6478.44	1.23852	0.178241	9.34612e-13	1.10585e-11	9402.63	7920.86	10150.6	4244.03	3606.05	3546.42
436	PA2338	71.4226	-2.25699	0.331099	9.97533e-13	1.17759e-11	24.5485	25.0001	19.7572	148.252	87.9686	123.009
437	PA4091	262.878	1.62344	0.23761	1.18952e-12	1.40102e-11	355.135	349.307	495.45	111.817	121.701	143.858
438	PA0015	658.82	1.25123	0.180804	1.19757e-12	1.40728e-11	975.395	936.114	893.634	356.81	436.536	354.433
439	PA3099	150.291	-1.50135	0.218472	1.21171e-12	1.42066e-11	79.6463	79.1669	69.9101	223.634	224.221	225.169
440	PA4497	352.207	-1.27824	0.185558	1.27604e-12	1.49267e-11	194.206	198.612	215.81	546.522	484.819	473.272
441	PA1250	208.167	-1.78531	0.263294	1.29307e-12	1.50917e-11	85.6471	72.9169	115.504	344.246	253.323	377.367
442	PA2494	15010.3	1.1067	0.159835	1.32647e-12	1.54464e-11	20227.4	19868.8	21743.6	10002	8354.37	9865.75
443	PA3734	96.8549	-1.72368	0.253013	1.38206e-12	1.60575e-11	45.8239	40.9724	44.0738	154.534	143.528	152.198
444	PA4266	22108.9	1.32457	0.191385	1.43145e-12	1.65938e-11	33520.7	30877.2	30924.6	13062.5	9851.16	14417.1
445	PA2263	68.3459	-2.42084	0.359816	1.50098e-12	1.73608e-11	17.4567	22.9167	21.277	163.329	91.2757	93.8205
446	PA4710	372.269	-1.39793	0.20457	1.54685e-12	1.78512e-11	189.296	200.001	212.77	462.345	529.134	640.064
447	PA5359	344.882	-1.49167	0.218858	1.61913e-12	1.86436e-11	184.387	155.556	191.493	409.578	554.93	573.348
448	PA4163	793.474	1.10387	0.160455	1.87495e-12	2.1541e-11	1060.5	1130.56	1077.53	500.037	510.615	481.612
449	PA2301	92.8144	-1.79461	0.265839	1.90095e-12	2.1791e-11	34.9134	45.139	41.0342	155.79	138.236	141.773
450	PA3629	3257.94	1.94618	0.2913	2.67192e-12	3.05609e-11	4497.29	3950.71	7225.06	1780.28	1020.57	1073.72
451	PA4506	681.76	-1.61232	0.240556	3.01366e-12	3.43932e-11	310.402	297.223	373.867	799.053	946.489	1363.52
452	PA4468	42.5702	-2.5751	0.385764	3.0428e-12	3.46489e-11	15.2746	9.02781	9.11871	81.6643	69.4489	70.8866
453	PA0366	607.778	-1.64688	0.246823	3.47377e-12	3.94691e-11	276.034	225.001	358.669	873.179	756.662	1157.12
454	PA1663	127.383	-1.8054	0.271383	3.95026e-12	4.47841e-11	60.553	43.7501	62.3112	201.02	236.126	160.537
455	PA3080	882.363	1.39036	0.207281	4.06867e-12	4.60252e-11	1234.52	1274.31	1352.61	361.835	535.087	535.819
456	PA1860	152.263	-1.78878	0.270407	4.53322e-12	5.11677e-11	67.0993	65.278	63.831	217.353	185.197	314.82
457	PA3477	2413.81	-1.19029	0.177431	5.17382e-12	5.82706e-11	1495.28	1504.87	1343.49	3887.22	2957.86	3294.14
458	PA5440	870.399	1.36131	0.203976	5.31278e-12	5.9705e-11	1287.98	1263.89	1234.07	365.605	522.52	548.329
459	PA2408	429.385	-1.21398	0.181372	5.33168e-12	5.97869e-11	258.032	231.945	275.081	635.725	568.82	606.706
460	PA4271	7344.17	1.15159	0.171618	5.55831e-12	6.21926e-11	10956.8	10770.2	8845.15	4904.88	4186.78	4401.22
461	PA3656	4401.49	1.12488	0.167564	5.71144e-12	6.37674e-11	6338.97	6314.6	5563.94	2539.13	3067	2585.28
462	PA5016	2366.47	1.14518	0.170874	6.05682e-12	6.74772e-11	3439.52	3572.93	2823.76	1394.57	1510.68	1457.35
463	PA0557	87.9767	-1.82676	0.278767	6.12517e-12	6.80913e-11	32.7314	37.5001	42.554	144.483	118.394	152.198
464	PA0529	189.625	1.7363	0.262696	6.62126e-12	7.31323e-11	286.945	264.584	335.873	64.075	109.134	77.1413
465	PA1552.1	1349.3	1.54933	0.234664	6.61606e-12	7.31323e-11	2062.62	1910.42	2104.9	655.827	482.174	879.828
466	PA1877	75.7087	-1.97078	0.299008	6.59413e-12	7.31323e-11	32.1858	33.3334	21.277	141.97	117.071	108.415
467	PA2024	160.84	-1.86765	0.285293	6.81258e-12	7.50843e-11	72.009	50.6946	79.0289	332.939	215.622	214.745
468	PA0200	356.681	1.62691	0.245919	6.9206e-12	7.61118e-11	619.714	586.113	428.58	149.508	212.315	143.858
469	PA1455	2235.45	-1.11226	0.166892	7.27533e-12	7.98425e-11	1410.72	1361.12	1410.36	2668.54	3286.59	3275.38
470	PA4168	156.929	-1.72672	0.262888	7.78503e-12	8.52544e-11	76.9187	70.8336	62.3112	178.405	275.811	277.292
471	PA3464	269.153	1.98489	0.303229	8.35101e-12	9.12583e-11	358.954	362.501	586.637	92.9716	140.882	72.9715
472	PA1003	680.7	-1.30831	0.197858	8.53656e-12	9.30552e-11	377.502	413.89	360.189	1172.2	861.828	898.592
473	PA4333	1821.53	1.15267	0.173421	8.55161e-12	9.30552e-11	2569.41	2665.98	2355.67	1199.84	1181.29	956.969
474	PA0534	744.422	-1.49468	0.227679	9.07731e-12	9.85674e-11	361.682	393.057	386.026	1404.63	830.741	1090.4
475	PA4264	5282.66	1.2932	0.195828	9.32883e-12	1.01085e-10	8039.91	8367.39	6261.52	2759	2763.4	3504.72
476	PA2233	370.17	-1.42851	0.217025	9.35387e-12	1.01144e-10	201.298	205.556	180.855	668.391	514.583	450.338
477	PA0130	731.774	1.50071	0.228596	9.43784e-12	1.01838e-10	1145.6	1029.86	1095.77	261.326	428.599	429.489
478	PA1327	266.309	-1.45529	0.22186	9.58919e-12	1.03039e-10	127.652	151.389	136.781	443.5	319.465	419.065
479	PA5044	5053.81	1.1694	0.176501	9.56993e-12	1.03039e-10	7700.6	6796.55	6626.27	2623.31	3171.5	3404.64
480	PA1557	3074.38	1.18052	0.178226	9.75258e-12	1.04576e-10	4257.8	4307.65	4323.79	2005.17	2029.89	1521.98
481	PA2511	77.9501	-2.08414	0.323705	9.92917e-12	1.06248e-10	26.7306	21.5278	39.5144	153.278	107.811	118.839
482	PA0668	4463.76	1.25548	0.190252	1.02141e-11	1.0907e-10	6424.62	5201.41	7387.68	2751.46	2648.98	2368.45
483	PA5169	866.205	1.25468	0.190653	1.18939e-11	1.26746e-10	1229.61	1220.84	1241.66	594.265	498.048	412.81
484	PA3496	1327.09	2.12642	0.329868	1.23012e-11	1.30814e-10	2233.37	1529.17	2779.69	255.044	510.615	654.659
485	PA4889	136.595	-1.85141	0.285285	1.25695e-11	1.33392e-10	72.009	55.5557	39.5144	199.763	185.858	266.867
486	PA0730	293.526	-1.6682	0.257469	1.4028e-11	1.48564e-10	126.561	154.167	127.662	606.828	378.993	366.942
487	PA4022	1877.01	1.34155	0.206116	1.6789e-11	1.77439e-10	2585.78	2404.87	3152.04	860.616	1230.9	1027.86
488	PA3801	1091.31	1.01992	0.155397	1.80088e-11	1.89941e-10	1508.37	1445.84	1452.92	698.544	695.812	746.394
489	PA1202	127.802	-1.62457	0.252809	1.83661e-11	1.93313e-10	64.3717	50.0002	68.3904	211.071	168.662	204.32
490	PA2261	46.1319	-2.2237	0.348947	2.08962e-11	2.19495e-10	14.7291	16.6667	15.1979	85.4334	78.0473	66.7168
491	PA0958	11392.6	1.06681	0.163428	2.13019e-11	2.23301e-10	15693.1	15288.2	15555	6737.93	6772.92	8308.33
492	PA3641	1815.69	1.03683	0.158748	2.27429e-11	2.37923e-10	2515.4	2601.4	2247.76	1130.74	1222.96	1175.88
493	PA2761	252.353	-1.67228	0.260921	2.28047e-11	2.38084e-10	133.653	115.278	98.7861	503.806	295.654	366.942
494	PA1687	854.987	1.10632	0.170091	2.44051e-11	2.54277e-10	1258.52	1171.53	1095.77	501.293	577.418	525.395
495	PA1290	137.642	1.56092	0.242938	2.56646e-11	2.6686e-10	211.663	200.695	212.77	79.1515	69.4489	52.1225
496	PA4277	31220.9	1.08498	0.166938	2.66227e-11	2.76264e-10	45016.5	41550.8	41479.5	18007.6	18632.8	22637.8
497	PA4985	104.98	-1.72571	0.270766	2.6788e-11	2.7742e-10	52.3702	44.4446	42.554	135.688	156.756	198.066
498	PA4363	532.095	1.76076	0.276853	2.70569e-11	2.79643e-10	904.477	828.475	753.814	329.17	151.465	225.169
499	PA5505	1718.6	1.08128	0.166833	2.9029e-11	2.99424e-10	2380.66	2272.92	2396.7	1165.91	1148.88	946.545
500	PA4359	78.0832	-2.08738	0.329286	2.95228e-11	3.03908e-10	32.1858	25.0001	28.8759	111.817	172.63	97.9903
501	PA1730	271.136	-2.26802	0.361268	2.9959e-11	3.07782e-10	85.6471	88.1947	89.6674	288.966	302.929	771.413
502	PA4397	223.231	-1.33559	0.207829	3.09202e-11	3.17024e-10	127.107	134.723	109.425	342.99	335.339	289.801
503	PA2014	855.769	1.17605	0.183261	3.62648e-11	3.71083e-10	1147.78	1109.03	1325.25	555.317	453.071	544.159
504	PA2803	27.0929	-4.66226	0.736483	3.79752e-11	3.87814e-10	2.18209	1.38889	1.51979	21.3583	56.882	79.2262
505	PA3806	2211.16	1.01641	0.157585	3.89241e-11	3.96718e-10	3174.4	2993.76	2759.93	1530.26	1420.06	1388.54
506	PA4942	4734.61	1.24221	0.19493	4.04769e-11	4.11728e-10	7041.06	6745.85	6348.14	3325.62	2722.4	2224.59
507	PA5001	1143.5	1.01877	0.158174	4.13775e-11	4.20059e-10	1641.48	1452.78	1525.86	748.798	754.017	738.055
508	PA0737	153.827	-1.93175	0.308099	4.33022e-11	4.38733e-10	56.1888	69.4447	57.7519	355.554	183.874	200.15
509	PA1451	574.162	-1.33689	0.21056	4.54679e-11	4.59771e-10	320.222	338.89	293.319	812.873	672.662	1007.01
510	PA3472	1138.97	-1.76012	0.280392	4.71416e-11	4.7576e-10	532.976	508.335	460.495	2627.08	1491.5	1213.41
511	PA3310	598.871	1.23192	0.194137	5.56797e-11	5.60829e-10	836.832	807.641	895.154	286.453	385.607	381.537
512	PA5315	7359.15	1.48085	0.235426	6.00487e-11	6.03654e-10	12364.3	12500.7	7930.24	3593.23	3202.59	4563.85
513	PA4251	7646.54	1.24485	0.196449	6.26732e-11	6.28809e-10	11252.5	11153.5	10085.3	3755.3	4116	5516.65
514	PA5316	11730.8	1.10357	0.173602	6.29244e-11	6.30101e-10	17035	16165.3	15143.1	8543.34	6638.65	6859.32
515	PA1988	184.777	2.17875	0.351891	6.48618e-11	6.48241e-10	285.308	281.251	352.59	26.3838	85.9843	77.1413
516	PA1579	1329.91	1.51021	0.240914	6.57572e-11	6.55916e-10	2152.09	2087.51	1718.88	459.833	748.064	813.111
517	PA2383	557.209	-1.13123	0.178658	6.87053e-11	6.83996e-10	332.769	329.168	373.867	760.106	842.647	704.696
518	PA3193	1018.38	1.74019	0.279576	6.97581e-11	6.93137e-10	1565.65	1712.51	1474.19	261.326	589.985	506.631
519	PA0008	1821.27	0.9501	0.149151	7.26679e-11	7.20658e-10	2472.85	2409.73	2354.15	1262.66	1191.88	1236.35
520	PA2048	22.0549	-3.57358	0.57768	7.31612e-11	7.24155e-10	3.27314	2.77779	3.03957	46.4858	35.0552	41.698
521	PA1794	1698.67	1.00444	0.15812	7.36498e-11	7.27592e-10	2305.92	2131.26	2401.26	1104.35	1062.9	1186.31
522	PA1051	1136.83	-2.09008	0.340646	8.44548e-11	8.32737e-10	433.145	396.529	401.223	1093.04	1371.78	3125.27
523	PA2514	156.635	-5.23547	0.859549	8.82448e-11	8.68444e-10	11.456	6.25002	1.51979	496.267	307.559	116.754
524	PA3439	534.588	1.19717	0.190447	8.90822e-11	8.75011e-10	737.547	673.613	843.481	316.606	348.567	287.716
525	PA1318	185.835	1.47911	0.2378	9.3021e-11	9.1196e-10	249.849	265.279	314.596	76.6388	106.488	102.16
526	PA5208	1570.97	-1.18483	0.189498	1.06569e-10	1.0428e-09	1025.04	1011.81	787.249	2059.2	2051.06	2491.46
527	PA4270	28354.1	0.97281	0.154139	1.11557e-10	1.08953e-09	39143.4	37352.2	36768.2	19362	17145.9	20352.8
528	PA4640	2812.76	0.993823	0.158081	1.16518e-10	1.13583e-09	3644.09	3523.62	4130.78	1829.28	1805.67	1943.13
529	PA5406	246.186	1.2417	0.200172	1.29287e-10	1.25792e-09	342.043	327.779	375.387	140.714	136.914	154.283
530	PA2813	1079.41	1.53187	0.249272	1.36609e-10	1.32666e-09	1589.65	1601.39	1667.2	344.246	615.119	658.829
531	PA3108	2317.25	1.02999	0.164904	1.41438e-10	1.37097e-09	3150.94	2942.37	3300.97	1663.44	1482.24	1363.52
532	PA1948	636.176	-1.20657	0.194919	1.49671e-10	1.44804e-09	384.593	372.223	373.867	983.74	726.898	975.733
533	PA4740	5184.04	1.07536	0.172784	1.50762e-10	1.45586e-09	7358.01	7120.86	6749.37	2912.27	3148.35	3815.37
534	PA1482	469.161	1.28403	0.207893	1.52032e-10	1.46537e-09	644.262	665.28	702.141	207.302	293.67	302.311
535	PA3340	1294.71	-1.03482	0.166276	1.57195e-10	1.51231e-09	773.006	806.947	939.228	1758.92	1807.66	1682.51
536	PA4910	163.355	-1.75044	0.288393	1.7392e-10	1.67009e-09	81.8284	70.1391	60.7914	208.558	204.378	354.433
537	PA4394	688.396	1.30335	0.212455	1.81066e-10	1.73547e-09	983.032	1003.48	971.143	332.939	337.323	502.461
538	PA0116	296.587	1.71396	0.282345	1.9175e-10	1.83446e-09	507.336	447.224	424.02	77.8951	166.677	156.368
539	PA2495	7243.93	1.08303	0.175107	1.92378e-10	1.83705e-09	9551.56	9459.75	10709.9	4840.81	3883.19	5018.36
540	PA1943	196.768	-1.25145	0.20432	2.16498e-10	2.06355e-09	119.469	104.861	118.543	290.222	276.473	271.037
541	PA4243	13517.3	1.16217	0.19052	2.26787e-10	2.15762e-09	19757.2	17307.7	19488.2	6847.23	7875.5	9828.22
542	PA5506	369.671	1.20169	0.195743	2.35815e-10	2.23937e-09	492.607	526.391	544.083	218.609	248.693	187.641
543	PA1950	482.087	-1.17847	0.19245	2.55894e-10	2.42558e-09	295.128	324.307	249.245	736.235	674.646	612.961
544	PA0052	51.2599	-2.16567	0.360372	2.59608e-10	2.45472e-09	18.0022	23.6112	9.11871	95.4844	80.0316	81.3111
545	PA1256	104.229	-1.59979	0.265451	2.60876e-10	2.45472e-09	50.1881	53.4724	44.0738	148.252	137.575	191.811
546	PA2381	152.643	-1.84237	0.306772	2.60766e-10	2.45472e-09	61.6441	67.3613	63.831	177.149	349.89	195.981
547	PA3326	501.947	-1.16301	0.190056	2.59945e-10	2.45472e-09	307.129	298.612	310.036	789.002	718.961	587.942
548	PA1654	684.971	1.14412	0.186613	2.63204e-10	2.4721e-09	916.478	953.475	986.341	403.296	487.465	362.773
549	PA3302	513.107	1.18932	0.194785	2.71966e-10	2.54974e-09	703.724	624.308	831.323	326.657	304.914	287.716
550	PA4407	8482.93	1.63392	0.269958	2.80914e-10	2.62884e-09	13249.7	11227.1	14381.7	2434.85	5142.53	4461.69
551	PA4469	55.1803	-1.93602	0.32556	2.95297e-10	2.75843e-09	22.912	17.3612	25.8364	90.4589	80.693	93.8205
552	PA0520	565.441	1.33521	0.220487	2.98416e-10	2.78251e-09	761.55	740.28	949.866	242.48	341.953	356.518
553	PA2958	445.792	-1.39948	0.231674	3.10014e-10	2.88543e-09	253.123	251.39	209.73	834.232	525.827	600.451
554	PA4917	748.248	1.81078	0.303636	3.24341e-10	3.01332e-09	1176.15	1161.81	1194.55	162.072	386.268	408.64
555	PA5510	1325.07	1.28927	0.212933	3.372e-10	3.12715e-09	1873.87	1940.98	1879.97	939.767	748.725	567.093
556	PA2260	62.3776	-1.96245	0.331417	3.52736e-10	3.26534e-09	20.1843	25.6945	28.8759	120.612	103.843	75.0564
557	PA2237	545.057	-1.07416	0.176579	3.57449e-10	3.30304e-09	345.316	344.446	346.511	669.647	738.804	825.621
558	PA3251	139.873	-1.90293	0.32164	3.76317e-10	3.47115e-09	55.0978	51.3891	63.831	331.683	174.614	162.622
559	PA4651	53.1883	-2.10844	0.359375	3.90411e-10	3.59471e-09	14.1836	20.139	24.3166	108.048	77.3859	75.0564
560	PA2692	240.968	-1.72179	0.289402	3.95721e-10	3.63061e-09	118.924	113.195	89.6674	535.215	284.41	304.395
561	PA5381	842.367	1.7913	0.301871	3.95517e-10	3.63061e-09	1039.22	1013.89	1914.93	252.531	431.245	402.386
562	PA1589	3237.25	1.2823	0.212669	3.98394e-10	3.64864e-09	4662.04	4459.74	4759.97	2398.42	1548.38	1594.95
563	PA3572	1267.02	-1.3959	0.233028	4.15552e-10	3.79902e-09	692.814	766.669	579.038	1513.93	2423.44	1626.22
564	PA5231	4009.76	-0.980873	0.161275	4.16464e-10	3.8006e-09	2702.52	2718.76	2568.44	5999.18	5159.72	4909.94
565	PA1459	1129.88	-0.951195	0.156097	4.20094e-10	3.82695e-09	763.732	788.197	732.537	1571.72	1492.82	1430.24
566	PA3069	134.963	-1.50311	0.25077	4.25868e-10	3.87269e-09	73.6456	74.3058	56.2321	198.507	236.126	170.962
567	PA4916	283.78	1.17096	0.194067	4.32022e-10	3.92172e-09	393.322	398.612	395.144	152.021	175.937	187.641
568	PA5126	399.072	1.5231	0.255389	4.33699e-10	3.93002e-09	616.986	465.279	714.299	146.996	236.126	214.745
569	PA0963	3607.21	0.977205	0.160573	4.3479e-10	3.93298e-09	4834.42	4430.57	5174.87	2586.87	2373.17	2243.35
570	PA2265	272.778	-1.16738	0.193597	4.50989e-10	4.07235e-09	168.021	165.973	161.097	422.141	367.087	352.348
571	PA2739	9881	1.44493	0.242082	4.58257e-10	4.13074e-09	16855	15237.5	11687.2	4710.14	4018.11	6778.01
572	PA5215	1531.24	0.948188	0.155996	4.5911e-10	4.13118e-09	2024.98	1917.37	2142.9	998.817	1019.25	1084.15
573	PA3732	2183.54	1.46577	0.246163	4.77337e-10	4.2877e-09	3486.98	3316.68	2910.39	742.517	1254.05	1390.63
574	PA4699	1363.6	-1.34646	0.225378	4.79576e-10	4.30031e-09	776.824	708.336	767.492	2510.23	1463.06	1955.64
575	PA1882	141.317	1.61335	0.271578	5.08191e-10	4.54897e-09	219.3	182.639	247.725	82.9206	69.4489	45.8678
576	PA3079	1349.89	1.11392	0.185334	5.44119e-10	4.85369e-09	1657.3	1722.92	2202.17	789.002	858.521	869.403
577	PA4463	7084.7	1.04613	0.172973	5.43407e-10	4.85369e-09	9629.02	8826.42	10354.3	4118.39	4357.42	5222.68
578	PA2608	289.67	-1.43383	0.242362	5.81774e-10	5.1806e-09	138.017	163.195	153.498	369.374	355.181	558.753
579	PA2407	406.982	-1.29848	0.218056	5.8565e-10	5.20611e-09	235.12	245.14	206.691	692.262	464.315	598.366
580	PA3134	2048.5	0.931649	0.15429	6.12291e-10	5.43356e-09	2704.16	2544.45	2860.24	1449.85	1335.4	1396.88
581	PA2759	2957.87	2.01322	0.345443	6.31855e-10	5.59752e-09	4954.98	4275.71	5168.79	476.165	1466.36	1405.22
582	PA2746	45.5078	-2.12874	0.365799	6.48058e-10	5.7312e-09	16.9112	14.5834	16.7176	95.4844	66.8032	62.547
583	PA0362	2269.43	1.22531	0.206007	6.86026e-10	6.05657e-09	3216.4	3054.18	3343.53	1021.43	1363.18	1617.88
584	PA3671	210.095	1.37529	0.232644	7.01821e-10	6.1854e-09	314.767	290.279	313.076	85.4334	125.669	131.349
585	PA2342	36.4269	-2.3272	0.405714	7.1811e-10	6.31814e-09	9.27389	9.72225	16.7176	55.2804	60.8505	66.7168
586	PA0596	1445.17	1.31837	0.22345	8.0354e-10	7.05772e-09	2187	2223.62	1831.34	605.572	810.237	1013.26
587	PA2041	451.198	1.15518	0.19504	8.54746e-10	7.49468e-09	654.627	548.613	679.344	302.786	248.693	273.122
588	PA1989	373.694	1.4164	0.241212	8.56315e-10	7.49567e-09	468.604	526.391	655.028	149.508	234.142	208.49
589	PA2557	439.553	1.07062	0.180448	8.92851e-10	7.80221e-09	596.256	602.085	597.276	276.402	254.646	310.65
590	PA3596	178.999	-1.80392	0.311232	8.96143e-10	7.81771e-09	78.0097	81.2503	68.3904	413.347	191.15	241.848
591	PA4570	169.231	-1.55485	0.266402	9.14845e-10	7.96736e-09	88.3747	90.9725	66.8706	309.068	191.15	268.952
592	PA0773	407.862	1.09317	0.184546	9.29919e-10	8.08496e-09	556.979	518.752	601.835	270.12	236.788	262.697
593	PA3616	549.911	-1.49337	0.255935	9.39646e-10	8.15575e-09	279.308	318.057	237.087	615.623	738.143	1111.25
594	PA5509	669.626	1.60915	0.276481	9.59617e-10	8.31507e-09	1118.32	1228.48	712.78	223.634	384.284	350.263
595	PA1028	198.96	-1.56737	0.270043	9.92335e-10	8.58412e-09	97.103	101.389	89.6674	251.275	239.433	414.895
596	PA3743	11688.3	1.52141	0.265747	1.07044e-09	9.24422e-09	19428.2	15968.8	17349.9	3668.61	5868.76	7845.48
597	PA2003	129.94	1.53712	0.264788	1.07492e-09	9.26739e-09	202.934	194.445	186.934	45.2294	68.7875	81.3111
598	PA3647	2627.03	1.01454	0.171311	1.09218e-09	9.40038e-09	3788.11	3640.29	3180.91	1779.02	1524.57	1849.31
599	PA5258	4950.97	-2.07613	0.363178	1.09955e-09	9.44805e-09	1990.07	1875.7	1493.95	3571.87	7804.07	12970.2
600	PA4362	125.343	-1.53146	0.265166	1.10824e-09	9.50682e-09	57.8254	59.028	69.9101	179.661	152.126	233.509
601	PA0550	131.294	1.4338	0.245494	1.11272e-09	9.52936e-09	181.114	190.278	212.77	76.6388	72.756	54.2074
602	PA4242	6335.69	1.93503	0.338276	1.14327e-09	9.7748e-09	10230.2	10505.6	9810.22	1094.3	2912.89	3460.93
603	PA4293	210.785	-1.88294	0.328473	1.15289e-09	9.8407e-09	87.8291	88.1947	79.0289	197.251	301.607	510.801
604	PA2232	904.59	-1.15002	0.195715	1.18305e-09	1.00814e-08	560.797	582.641	512.168	1459.91	1290.43	1021.6
605	PA1027	317.512	-1.35816	0.233571	1.20839e-09	1.02803e-08	192.569	151.389	174.775	380.681	423.969	581.687
606	PA3343	921.56	1.09963	0.187154	1.23767e-09	1.05121e-08	1341.44	1209.03	1241.66	533.959	515.245	688.017
607	PA1927	155.681	-1.62732	0.281714	1.24614e-09	1.05492e-08	84.0105	70.8336	63.831	322.888	194.457	198.066
608	PA3807	4324.97	1.32344	0.227345	1.24505e-09	1.05492e-08	6358.61	6586.83	5772.15	3158.52	1811.62	2262.12
609	PA5109	499.615	-1.0845	0.184483	1.27785e-09	1.07998e-08	302.22	359.029	281.16	662.109	675.969	717.206
610	PA0179	583.721	-1.33244	0.229563	1.29075e-09	1.0891e-08	295.673	309.723	364.749	848.052	639.591	1044.54
611	PA3517	91.7573	2.29123	0.407195	1.30738e-09	1.10133e-08	141.836	140.278	177.815	10.051	28.441	52.1225
612	PA4296	772.441	-1.15238	0.197101	1.32517e-09	1.11449e-08	495.335	453.474	458.975	1022.69	909.45	1294.72
613	PA1187	210.708	1.55409	0.270833	1.35444e-09	1.13724e-08	332.223	243.751	373.867	94.228	84.6615	135.519
614	PA1052	564.094	-1.8396	0.322453	1.39694e-09	1.17102e-08	248.758	225.001	229.488	500.037	798.993	1382.29
615	PA1278	205.994	1.45957	0.253094	1.41758e-09	1.18639e-08	265.124	274.306	376.907	84.177	112.441	123.009
616	PA2669	92.4553	1.65491	0.290167	1.44196e-09	1.20483e-08	130.925	135.417	156.538	36.4348	37.0394	58.3772
617	PA2030	47.1692	-2.07969	0.364254	1.47425e-09	1.22814e-08	17.4567	20.139	12.1583	59.0495	86.6458	87.5658
618	PA5178	973.207	1.12857	0.193221	1.47463e-09	1.22814e-08	1406.9	1146.53	1484.83	677.185	533.764	590.027
619	PA1714	553.855	-1.1964	0.205682	1.50462e-09	1.2511e-08	339.861	293.056	357.15	628.187	833.387	871.488
620	PA1710	138.247	-1.4852	0.258386	1.54031e-09	1.27871e-08	72.009	72.9169	63.831	209.814	160.725	250.188
621	PA4650	32.0131	-2.64104	0.468244	1.55356e-09	1.28763e-08	8.72836	8.33336	6.07914	43.9731	43.6536	81.3111
622	PA1119	225.006	-1.26457	0.218373	1.57035e-09	1.29946e-08	115.651	137.5	135.261	370.63	282.426	308.565
623	PA4431	7416.78	1.18522	0.20365	1.59909e-09	1.32111e-08	10672.6	10091	10404.5	3328.13	5019.5	4985
624	PA0027	729.41	-1.20198	0.207777	1.78256e-09	1.47032e-08	436.964	402.779	457.456	871.923	929.292	1278.04
625	PA0038	440.886	1.48187	0.258582	1.78933e-09	1.47355e-08	625.714	463.196	882.996	229.916	230.835	212.66
626	PA1069	1400.17	1.31424	0.228032	1.79613e-09	1.47678e-08	2006.43	1860.42	2177.85	595.521	730.867	1029.94
627	PA5252	1748.94	0.926087	0.157972	1.80441e-09	1.48123e-08	2344.11	2111.12	2460.53	1167.17	1180.63	1230.09
628	PA1107	309.679	1.26903	0.219793	1.84426e-09	1.51153e-08	387.321	403.474	538.004	165.841	192.473	170.962
629	PA1177	1078.31	-1.45472	0.254223	1.92085e-09	1.5718e-08	579.345	609.724	484.812	1070.43	1661.48	2064.05
630	PA2375	41.2211	-2.15985	0.38148	2.03524e-09	1.66276e-08	13.6381	18.7501	9.11871	74.126	75.4017	56.2923
631	PA1317	125.901	1.39756	0.242999	2.08723e-09	1.70253e-08	183.841	194.445	177.815	70.3569	74.7402	54.2074
632	PA3933	477.227	-1.42888	0.2501	2.09823e-09	1.70879e-08	238.939	238.89	278.121	883.23	746.741	477.442
633	PA4675	1472.38	1.19774	0.207938	2.18195e-09	1.77417e-08	2197.37	2014.59	1990.92	665.878	914.741	1050.79
634	PA3004	522.927	1.19693	0.207867	2.19501e-09	1.78197e-08	743.002	725.002	734.057	238.711	334.016	362.773
635	PA5473	1118.73	-1.38294	0.242063	2.20324e-09	1.78584e-08	604.439	589.585	615.513	2252.68	1351.28	1298.89
636	PA1959	511.108	1.19799	0.208275	2.39688e-09	1.93974e-08	747.912	659.03	750.774	246.249	362.457	300.226
637	PA0521	147.569	1.4643	0.259278	2.58128e-09	2.08569e-08	207.844	202.084	244.686	89.2025	58.2048	83.396
638	PA0026	1130.99	-1.01726	0.176421	2.68154e-09	2.16331e-08	739.729	724.308	744.695	1557.9	1307.62	1711.7
639	PA4878	163.758	1.46206	0.25823	2.76721e-09	2.22892e-08	199.116	229.862	302.437	95.4844	82.6773	72.9715
640	PA1949	1098.15	-1.14776	0.200486	2.79038e-09	2.24303e-08	692.268	634.724	680.864	1751.38	1197.17	1632.48
641	PA3124	231.321	1.42266	0.250948	2.79343e-09	2.24303e-08	368.773	359.029	291.799	86.6898	133.606	148.028
642	PA1432	4676.92	1.27242	0.223275	2.83317e-09	2.27139e-08	6870.31	6260.44	6902.87	1909.69	2813.67	3304.57
643	PA0840	199.48	1.46637	0.258826	2.87098e-09	2.29812e-08	260.76	267.362	364.749	123.125	105.827	75.0564
644	PA4210	19.9067	-3.97958	0.717014	2.88359e-09	2.30463e-08	1.63657	2.08334	3.03957	28.8966	60.8505	22.9339
645	PA1212	41.4851	-2.38836	0.436147	2.93787e-09	2.34437e-08	9.81941	9.72225	19.7572	46.4858	85.9843	77.1413
646	PA0047	190.899	1.38878	0.246558	3.03021e-09	2.41431e-08	259.123	284.723	288.759	89.2025	85.9843	137.603
647	PA3766	343.422	1.37127	0.241734	3.05409e-09	2.42959e-08	557.524	578.474	364.749	212.327	178.583	168.877
648	PA4405	1084.11	-1.59157	0.283312	3.07774e-09	2.44462e-08	519.883	596.53	443.777	2345.65	1541.77	1057.04
649	PA3420	76.7273	2.05645	0.369628	3.25823e-09	2.58399e-08	112.923	112.5	151.979	12.5637	37.0394	33.3584
650	PA4392	243.257	1.56811	0.279453	3.38313e-09	2.67892e-08	351.317	263.89	492.411	101.766	137.575	112.585
651	PA5058	285.374	-1.12987	0.198573	3.46221e-09	2.73732e-08	174.567	154.862	200.612	410.834	398.174	373.197
652	PA0492	63.2198	1.76732	0.317371	3.50687e-09	2.76838e-08	99.2851	111.111	85.108	30.153	24.4725	29.1886
653	PA2486	408.679	-1.23878	0.219083	3.66059e-09	2.88531e-08	218.755	234.723	261.403	719.902	496.064	521.225
654	PA1474	876.646	-1.37391	0.24413	3.73363e-09	2.93838e-08	471.877	503.474	448.337	1722.49	1185.92	927.781
655	PA0613	222.121	-1.39965	0.249333	3.81838e-09	3.00049e-08	130.925	107.639	115.504	403.296	248.032	327.329
656	PA5338	5677.92	-1.23984	0.220317	4.4408e-09	3.48426e-08	3525.71	3384.04	2989.42	10474.4	6405.17	7288.81
657	PA4585	117.111	1.38553	0.248578	4.65778e-09	3.64895e-08	160.929	160.417	191.493	62.8187	58.2048	68.8017
658	PA3348	1916.71	-1.53352	0.276981	5.09835e-09	3.98803e-08	992.306	977.086	876.916	4289.26	2062.96	2301.73
659	PA0867	684.427	1.14607	0.203911	5.4122e-09	4.2207e-08	992.306	1037.5	820.684	341.734	443.15	471.188
660	PA3717	209.83	1.43782	0.258306	5.40453e-09	4.2207e-08	303.856	254.167	376.907	123.125	121.701	79.2262
661	PA4749	3261.15	0.884135	0.1558	5.94664e-09	4.63046e-08	4256.71	4225.71	4276.68	2226.29	2090.08	2491.46
662	PA3262	1953.12	1.00443	0.178362	5.97028e-09	4.64185e-08	2695.97	2634.73	2554.76	1454.88	1310.93	1067.47
663	PA0045	315.98	1.37531	0.247939	6.16338e-09	4.78476e-08	514.973	479.168	389.065	226.147	146.835	139.688
664	PA1522	120.974	-1.72125	0.315081	6.43625e-09	4.98906e-08	59.462	54.8613	44.0738	135.688	160.725	271.037
665	PA0304	1658.44	0.963112	0.170876	6.47952e-09	5.01505e-08	2183.18	1964.59	2475.73	1175.97	1077.45	1073.72
666	PA1356	52.2617	-1.78918	0.329539	7.068e-09	5.46231e-08	18.0022	26.389	22.7968	84.177	76.7245	85.4809
667	PA0923	336.662	1.0106	0.180533	7.53449e-09	5.81409e-08	474.605	443.057	442.258	223.634	219.591	216.83
668	PA2523	334.021	1.36194	0.248134	7.64047e-09	5.88705e-08	442.964	397.918	615.513	164.585	160.063	223.084
669	PA0358	562.372	1.36011	0.247184	7.91659e-09	6.09068e-08	717.362	698.613	1042.57	238.711	368.41	308.565
670	PA1296	539.68	-0.958403	0.171482	8.27586e-09	6.35759e-08	334.951	361.112	392.105	708.594	740.788	700.527
671	PA3253	265.64	-1.40522	0.257682	8.39966e-09	6.44307e-08	129.834	110.417	185.414	398.27	317.481	452.423
672	PA0141	547.839	0.926794	0.165573	8.58157e-09	6.57282e-08	703.724	733.336	731.017	361.835	377.67	379.452
673	PA2352	151.245	1.50276	0.274694	8.61911e-09	6.59176e-08	261.305	243.751	173.256	57.7932	87.9686	83.396
674	PA5181	513.449	-1.0785	0.194512	8.71364e-09	6.65417e-08	291.309	311.112	373.867	786.49	679.938	637.98
675	PA0500	943.269	1.21523	0.220185	8.95741e-09	6.83019e-08	1390.54	1309.73	1297.9	698.544	554.268	408.64
676	PA4002	1527.43	1.16932	0.211679	8.97411e-09	6.8328e-08	2323.38	2195.84	1879.97	706.082	970.962	1088.32
677	PA5427	1247.75	-0.910461	0.162996	9.08366e-09	6.906e-08	821.012	804.169	945.307	1576.75	1631.72	1707.53
678	PA3803	2340.24	0.820934	0.146148	9.11585e-09	6.92024e-08	2946.37	2970.15	3097.32	1644.59	1700.51	1682.51
679	PA3809	566.158	1.18398	0.214426	9.16756e-09	6.94925e-08	817.193	743.058	823.724	424.654	321.449	266.867
680	PA4739	222.442	-1.98436	0.369941	9.49229e-09	7.18483e-08	87.2836	95.8336	69.9101	590.495	305.575	185.556
681	PA1802	13725	0.825926	0.147343	9.69764e-09	7.32948e-08	17728.4	16670.2	18529.2	9745.69	9431.16	10245.2
682	PA5556	5341.49	0.902023	0.161588	9.7663e-09	7.37055e-08	7410.38	7331.27	6261.52	3504.02	3590.84	3950.89
683	PA2956	409.369	0.981343	0.176543	1.01351e-08	7.6377e-08	562.434	557.641	522.806	260.069	286.394	266.867
684	PA2067	29.6071	-2.90124	0.548231	1.0318e-08	7.76416e-08	8.18284	4.16668	6.07914	82.9206	30.4252	45.8678
685	PA5174	2741.69	-1.19754	0.218235	1.0464e-08	7.86254e-08	1807.86	1700.01	1370.85	4875.98	3272.04	3423.41
686	PA3781	611.759	1.44921	0.267039	1.06911e-08	8.02148e-08	919.751	782.641	1016.74	197.251	380.977	373.197
687	PA0122	471.359	-1.24012	0.226629	1.12192e-08	8.40543e-08	311.493	256.251	253.804	723.671	780.473	502.461
688	PA3346	717.619	-0.924339	0.166713	1.13078e-08	8.45945e-08	494.789	461.807	510.648	1007.61	884.316	946.545
689	PA1729	447.793	1.39847	0.257499	1.16278e-08	8.68624e-08	707.543	715.28	548.643	162.072	300.945	252.273
690	PA5392	99.8051	-1.81349	0.339474	1.20402e-08	8.98126e-08	34.9134	52.7779	37.9946	96.7407	197.103	179.301
691	PA3019	1187.05	1.03364	0.188095	1.32173e-08	9.84505e-08	1634.39	1513.2	1679.36	649.545	901.513	744.309
692	PA0585	68.3919	-1.75326	0.330088	1.33412e-08	9.91336e-08	29.4582	22.9167	39.5144	130.663	106.488	81.3111
693	PA2853	45354.4	1.4916	0.277915	1.33475e-08	9.91336e-08	60917.4	54831.4	87594.4	18833	17650.6	32299.3
694	PA3081	383.967	1.12235	0.205889	1.35552e-08	1.00531e-07	535.703	517.363	534.965	203.532	218.268	293.971
695	PA4787	1857.63	1.19313	0.219381	1.38277e-08	1.02404e-07	2532.32	2380.56	2913.43	860.616	1053.64	1405.22
696	PA2592	462.511	-0.987305	0.179581	1.39081e-08	1.02748e-07	302.765	338.196	273.561	603.059	638.268	619.215
697	PA3121	1430.08	-1.33046	0.24637	1.3914e-08	1.02748e-07	762.641	770.141	838.922	2877.09	1603.28	1728.38
698	PA0602	437.334	1.46685	0.273171	1.4229e-08	1.04924e-07	631.17	664.585	653.508	131.919	259.276	283.546
699	PA0731	527.056	-1.17495	0.216236	1.43106e-08	1.05374e-07	317.494	276.39	358.669	881.974	731.528	596.282
700	PA4595	2444.67	0.914334	0.165902	1.43399e-08	1.05439e-07	3231.13	2886.12	3530.46	1795.36	1611.21	1613.71
701	PA2068	80.2659	-1.8312	0.347267	1.44345e-08	1.05983e-07	32.1858	23.6112	47.1134	168.354	114.425	95.9054
702	PA4117	1268.86	-1.06124	0.194179	1.45664e-08	1.068e-07	844.469	814.586	762.932	2106.94	1589.39	1494.87
703	PA2069	43.6011	-2.77982	0.528608	1.50869e-08	1.10459e-07	13.0925	9.02781	7.59893	90.4589	116.41	25.0188
704	PA1731	96.8161	-1.50579	0.282478	1.53786e-08	1.12434e-07	47.4605	45.139	53.1925	174.636	112.441	148.028
705	PA0420	926.841	1.07532	0.197198	1.54961e-08	1.12972e-07	1149.42	1190.98	1466.59	501.293	662.741	590.027
706	PA5508	856.018	1.51381	0.282808	1.54794e-08	1.12972e-07	1308.71	1317.37	1229.51	626.93	390.898	262.697
707	PA2927	93.49	-1.37658	0.256348	1.70591e-08	1.24191e-07	55.6433	50.0002	44.0738	148.252	131.622	131.349
708	PA2931	169.9	1.49379	0.279287	1.76829e-08	1.28551e-07	290.218	277.779	194.533	62.8187	106.488	87.5658
709	PA3713	291.863	1.18515	0.219355	1.90198e-08	1.38074e-07	438.6	430.557	361.709	150.765	209.008	160.537
710	PA2545	735.624	-0.997448	0.183703	1.94373e-08	1.40907e-07	514.973	485.418	445.297	1047.82	848.599	1071.64
711	PA3904	502.613	-1.03063	0.190335	1.94774e-08	1.40999e-07	305.493	329.862	338.912	576.675	703.749	760.989
712	PA2035	103.799	-1.68507	0.323142	2.20029e-08	1.59057e-07	41.4597	42.3612	57.7519	195.994	103.843	181.386
713	PA4064	277.226	-1.47398	0.279414	2.25689e-08	1.6292e-07	130.38	117.361	180.855	521.395	431.906	281.462
714	PA1082	4429.43	-1.82539	0.350417	2.26458e-08	1.63246e-07	2023.34	2011.81	1486.35	5937.62	3606.71	11510.7
715	PA4671	5410.75	1.27389	0.238871	2.27807e-08	1.63989e-07	8283.22	7651.41	7276.73	2078.04	3297.17	3877.91
716	PA5275	256.164	1.20125	0.22402	2.34694e-08	1.68711e-07	345.861	409.724	329.794	136.945	181.229	133.434
717	PA4247	4559.76	1.16995	0.218679	2.40088e-08	1.72348e-07	6885.04	7310.44	4933.22	3206.26	2746.87	2276.71
718	PA4674	518.915	-1.3525	0.255222	2.4224e-08	1.7365e-07	299.492	345.14	199.092	687.236	642.237	940.29
719	PA5200	958.349	1.04072	0.193494	2.51198e-08	1.79822e-07	1265.61	1261.81	1378.45	729.953	611.812	502.461
720	PA0248	419.969	1.03648	0.192633	2.52852e-08	1.80754e-07	563.525	515.279	633.751	266.351	296.977	243.933
721	PA2610	445.513	-1.46324	0.27791	2.55091e-08	1.82101e-07	247.122	231.251	206.691	963.638	534.426	489.952
722	PA4263	13343.5	1.18309	0.222716	2.64479e-08	1.88542e-07	19789.4	18138.3	18255.7	5976.57	7532.89	10368.2
723	PA1976	494.53	1.30351	0.247021	2.7174e-08	1.9345e-07	623.532	675.002	832.843	219.865	242.74	373.197
724	PA3594	190.961	1.3263	0.252451	2.98345e-08	2.12097e-07	262.942	263.195	300.918	134.432	80.0316	104.245
725	PA0734	92.8139	-1.45757	0.277965	2.98981e-08	2.12256e-07	43.6418	51.3891	50.1529	152.021	155.433	104.245
726	PA1986	308.977	1.31369	0.249915	3.0078e-08	2.13239e-07	409.688	346.529	580.558	167.098	156.095	193.896
727	PA3718	134.407	-1.73207	0.334222	3.05805e-08	2.16503e-07	62.7351	53.4724	62.3112	304.042	205.04	118.839
728	PA1745	110.546	-1.41423	0.27079	3.06509e-08	2.16703e-07	63.2806	43.7501	68.3904	149.508	152.788	185.556
729	PA3600	19.9917	3.41029	0.646819	3.09987e-08	2.18862e-07	33.2769	43.0557	36.4749	2.51275	4.62993	0
730	PA2685	737.118	0.96151	0.179632	3.1974e-08	2.25438e-07	1005.4	1000	936.188	423.398	507.308	550.414
731	PA1040	280.648	-1.26381	0.240268	3.21863e-08	2.26625e-07	159.293	153.473	168.696	511.344	309.544	381.537
732	PA3171	686.085	1.1108	0.20905	3.28425e-08	2.30929e-07	919.206	950.003	975.702	511.344	439.182	321.075
733	PA1288	4415.43	0.854267	0.158785	3.3344e-08	2.34136e-07	5763.45	5427.1	5975.8	2991.42	3434.74	2900.1
734	PA0904	1903.27	1.0139	0.190312	3.35214e-08	2.35061e-07	2601.6	2606.95	2487.89	1008.87	1238.17	1476.11
735	PA5095	575.778	1.36716	0.261452	3.37551e-08	2.36377e-07	752.821	620.835	1145.92	271.377	300.945	362.773
736	PA1130	134.966	-1.50368	0.289723	3.39636e-08	2.37514e-07	66.0082	51.3891	89.6674	221.122	231.496	150.113
737	PA1134	28.8341	-2.49751	0.489208	3.51267e-08	2.45315e-07	8.18284	9.02781	6.07914	74.126	44.315	31.2735
738	PA0952	187.552	1.45782	0.278433	3.5293e-08	2.46142e-07	279.308	238.89	323.714	99.2535	123.685	60.4621
739	PA2533	1447.76	1.30996	0.250436	3.67783e-08	2.56138e-07	2132.45	1981.95	2144.42	531.446	826.773	1069.55
740	PA3369	131.182	-1.28085	0.244692	3.68258e-08	2.56138e-07	69.8269	70.8336	85.108	165.841	218.268	177.217
741	PA4479	1100.9	0.925762	0.173393	3.7008e-08	2.57058e-07	1399.81	1376.39	1585.14	673.416	822.143	748.479
742	PA5380	789.431	-0.961068	0.180789	3.74813e-08	2.59995e-07	463.694	511.807	610.954	1023.94	1035.78	1090.4
743	PA3027	302.495	1.08709	0.205619	3.79041e-08	2.62574e-07	395.504	371.529	480.252	173.38	200.41	193.896
744	PA1727	1433.39	-0.9825	0.185007	3.86201e-08	2.67174e-07	903.386	959.725	983.301	2252.68	1877.1	1624.14
745	PA4047	685.72	0.968087	0.182001	3.97909e-08	2.74904e-07	938.299	1001.39	805.486	457.32	492.756	419.065
746	PA2992	526.764	0.972525	0.183008	3.98489e-08	2.74936e-07	765.914	731.252	610.954	363.092	343.276	346.093
747	PA2699	52.7897	-1.80591	0.352217	4.00299e-08	2.75815e-07	23.4575	23.6112	18.2374	108.048	64.1576	79.2262
748	PA2379	734.755	0.856032	0.160313	4.09996e-08	2.81742e-07	941.572	986.114	928.589	501.293	517.229	533.735
749	PA3014	6939.82	1.13047	0.214343	4.0964e-08	2.81742e-07	8625.8	8404.89	11822.4	5132.28	3783.97	3869.58
750	PA2789	253.75	1.17675	0.224954	4.24407e-08	2.91256e-07	349.134	340.973	373.867	118.099	152.788	187.641
751	PA2339	62.9026	-1.90384	0.376602	4.30878e-08	2.95304e-07	22.912	25.0001	25.8364	94.228	63.4961	145.943
752	PA4663	656.415	1.18124	0.225794	4.3463e-08	2.97479e-07	963.939	1040.98	750.774	332.939	357.827	492.037
753	PA3672	295.751	1.18735	0.227073	4.43467e-08	3.03124e-07	402.05	434.029	408.822	129.406	193.795	206.405
754	PA0437	226.022	1.19054	0.227173	4.44179e-08	3.03208e-07	296.219	333.334	326.754	162.072	135.591	102.16
755	PA2999	1765.1	0.942944	0.178211	4.5672e-08	3.11356e-07	2373.57	2182.65	2457.49	1139.53	1052.98	1384.37
756	PA3615	1279.68	-1.02178	0.19441	4.90203e-08	3.3374e-07	853.743	851.392	782.69	1378.24	1971.03	1840.97
757	PA4267	14610.5	1.7666	0.345875	5.08847e-08	3.45975e-07	24833.8	23170.9	20698	2900.97	6247.75	9811.54
758	PA0764	1695.49	-0.883225	0.16705	5.1288e-08	3.48258e-07	1151.05	1210.42	1171.75	2198.65	2475.03	1966.06
759	PA2011	1221.62	1.13942	0.218354	5.15901e-08	3.49847e-07	1670.39	1522.92	1902.77	579.188	922.678	731.8
760	PA2246	178.483	-1.10915	0.212704	5.24197e-08	3.55005e-07	105.286	106.25	123.103	236.198	266.551	233.509
761	PA2678	48.4926	-2.03305	0.403067	5.38721e-08	3.64362e-07	17.4567	20.139	15.1979	45.2294	101.197	91.7356
762	PA3018	242.201	1.36181	0.264186	5.40698e-08	3.6522e-07	338.224	385.418	335.873	84.177	159.402	150.113
763	PA0649	534.418	1.12491	0.215787	5.43723e-08	3.66781e-07	710.816	613.196	901.233	330.426	363.119	287.716
764	PA3674	245.86	1.12437	0.216468	5.75645e-08	3.87807e-07	314.221	320.834	387.545	174.636	138.236	139.688
765	PA2452	27.1122	-2.50264	0.502067	5.76554e-08	3.87912e-07	7.63732	7.63891	6.07914	27.6402	46.9607	66.7168
766	PA3749	143.813	-1.37602	0.269519	5.84585e-08	3.92801e-07	63.8262	82.6392	85.108	222.378	158.74	250.188
767	PA1969	225.118	1.173	0.226641	5.92203e-08	3.97402e-07	328.95	354.168	258.364	131.919	123.024	154.283
768	PA4920	593.045	1.07193	0.205912	6.06454e-08	4.06435e-07	750.094	813.197	872.357	295.248	431.245	396.131
769	PA1078	262.284	-1.12482	0.216866	6.20671e-08	4.15422e-07	186.569	159.028	133.741	370.63	323.433	400.301
770	PA4505	666.72	-1.12341	0.217188	6.2371e-08	4.16914e-07	336.042	370.835	528.885	976.202	900.19	888.168
771	PA0944	1200.06	0.842991	0.16002	6.26807e-08	4.1844e-07	1622.38	1613.2	1414.92	830.463	862.489	856.894
772	PA2930	3683.33	1.87598	0.371363	6.41533e-08	4.27716e-07	5412.13	3818.76	8389.22	703.569	1797.73	1978.57
773	PA1762	277.91	-1.5	0.296008	6.80408e-08	4.53048e-07	144.564	159.723	109.425	334.195	312.851	606.706
774	PA2738	3233.57	1.14651	0.222288	6.93297e-08	4.61033e-07	5077.72	4063.9	4355.71	1537.8	1839.4	2526.9
775	PA2893	150.632	-1.21869	0.237038	7.00334e-08	4.65112e-07	97.6486	77.0836	91.1871	221.122	237.449	179.301
776	PA1430	3394.2	-0.908345	0.174146	7.0877e-08	4.70108e-07	2361.57	2173.62	2442.3	4744.07	3787.94	4855.73
777	PA1268	67.4032	-1.76565	0.354223	7.33085e-08	4.8561e-07	32.1858	22.2223	31.9155	125.637	69.4489	123.009
778	PA4313	642.518	-1.08308	0.21013	7.48491e-08	4.95177e-07	380.775	393.057	437.698	1089.28	732.851	821.451
779	PA0874	98.8497	1.68183	0.333928	7.78628e-08	5.14454e-07	157.111	161.806	141.34	22.6147	60.189	50.0376
780	PA4788	46.3199	-1.86577	0.376096	7.87589e-08	5.19708e-07	19.6388	14.5834	22.7968	96.7407	59.5276	64.6319
781	PA0007	244.257	-1.26759	0.248574	7.96314e-08	5.24792e-07	148.382	138.889	129.182	247.506	405.449	396.131
782	PA2490	34.4846	-1.94688	0.390857	8.11707e-08	5.34252e-07	13.0925	15.2778	10.6385	46.4858	58.8662	62.547
783	PA1266	30.3897	-2.17594	0.445051	8.61696e-08	5.6643e-07	9.81941	7.63891	13.6781	38.9476	47.6221	64.6319
784	PA4580	439.217	1.02872	0.200321	8.83834e-08	5.80241e-07	568.98	531.252	682.384	267.607	261.922	323.16
785	PA5489	2053.71	0.913111	0.176631	9.24939e-08	6.06454e-07	2812.17	2820.84	2472.69	1208.63	1435.94	1572.01
786	PA2742	6339.62	1.18281	0.232383	9.3089e-08	6.09579e-07	9823.77	10052.1	6816.24	3591.97	3058.4	4695.2
787	PA3214	249.359	-1.07593	0.210371	9.72336e-08	6.3591e-07	152.746	179.167	136.781	373.143	308.221	346.093
788	PA4548	471.799	1.34701	0.267472	9.90833e-08	6.47185e-07	735.365	657.641	664.146	155.79	300.945	316.905
789	PA0551	2213.33	1.298	0.257289	1.00739e-07	6.57169e-07	3561.17	3386.82	2603.39	1414.68	814.867	1499.04
790	PA2433	59.9813	-2.08885	0.428271	1.01242e-07	6.59612e-07	18.0022	18.7501	28.8759	143.227	105.165	45.8678
791	PA2620	7086.57	-0.863821	0.167463	1.04524e-07	6.80131e-07	5127.37	5228.49	4522.88	8221.71	9202.97	10216
792	PA2512	234.987	-4.13991	0.871992	1.05688e-07	6.86841e-07	29.4582	20.139	10.6385	873.179	347.244	129.264
793	PA3478	58.2146	-2.00642	0.408594	1.07635e-07	6.98611e-07	19.0933	24.3056	22.7968	104.279	132.945	45.8678
794	PA3114	1540.42	-1.37483	0.276024	1.24137e-07	8.04701e-07	861.38	870.142	746.215	3157.27	1412.13	2195.4
795	PA5229	316.519	0.977963	0.192245	1.25562e-07	8.12917e-07	423.871	426.39	416.421	193.481	197.103	241.848
796	PA4530	495.13	-1.38783	0.278945	1.26669e-07	8.19052e-07	251.486	234.029	310.036	831.719	901.513	441.999
797	PA5057	246.045	-0.997651	0.196628	1.35351e-07	8.74094e-07	172.931	159.723	148.939	354.297	308.882	331.499
798	PA4616	274.036	1.33757	0.267707	1.35988e-07	8.77103e-07	430.417	366.668	401.223	192.225	164.032	89.6507
799	PA3808	404.035	1.23425	0.246388	1.36947e-07	8.82184e-07	596.256	450.001	679.344	283.94	237.449	177.217
800	PA3666	934.948	0.846321	0.165375	1.39661e-07	8.98543e-07	1258.52	1172.23	1196.07	598.034	675.969	708.866
801	PA1521	248.196	-1.34465	0.271062	1.44759e-07	9.30182e-07	132.562	136.112	138.301	507.575	303.591	271.037
802	PA4624	334.089	-1.74336	0.358342	1.49257e-07	9.57887e-07	151.11	140.973	142.86	889.512	375.685	304.395
803	PA0323	122.103	-1.19611	0.239863	1.50963e-07	9.66467e-07	66.5538	75.6947	74.4695	148.252	177.921	189.726
804	PA2686	104.023	-1.30599	0.263586	1.50969e-07	9.66467e-07	55.0978	56.9446	62.3112	118.099	160.725	170.962
805	PA0650	1132.08	1.13094	0.225538	1.51296e-07	9.67356e-07	1615.29	1390.98	1708.24	500.037	814.867	763.074
806	PA4863	226.155	1.08835	0.216042	1.52971e-07	9.76853e-07	317.494	311.112	306.997	163.329	147.496	110.5
807	PA3397	672.696	0.85455	0.167935	1.62996e-07	1.03958e-06	878.837	917.364	822.204	464.858	504.662	448.254
808	PA2575	455.284	0.891624	0.175762	1.65518e-07	1.05436e-06	591.892	580.557	618.553	297.76	340.63	302.311
809	PA1792	589.352	-0.989441	0.197038	1.80583e-07	1.1489e-06	414.597	425.696	317.635	738.747	753.355	886.083
810	PA0326	82.8607	-1.71854	0.357431	1.84766e-07	1.17406e-06	34.3679	38.1946	34.9551	113.074	82.6773	193.896
811	PA2693	74.5696	1.48537	0.303814	1.85746e-07	1.17883e-06	122.743	88.1947	124.622	41.4603	37.0394	33.3584
812	PA2538	232.621	-1.08239	0.21704	1.86748e-07	1.18374e-06	143.472	144.445	151.979	371.886	325.418	258.528
813	PA0517	1145.09	0.790937	0.155759	1.88207e-07	1.19152e-06	1486	1479.87	1414.92	789.002	873.072	827.705
814	PA3335	60.0282	-1.45894	0.299365	1.96043e-07	1.2396e-06	28.3672	33.3334	30.3957	99.2535	83.3387	85.4809
815	PA2897	950.069	-1.06323	0.2135	1.96313e-07	1.23978e-06	608.803	572.224	626.152	1647.11	1205.77	1040.37
816	PA2695	110.843	1.20896	0.244786	2.03041e-07	1.2807e-06	170.203	155.556	142.86	62.8187	64.819	68.8017
817	PA4992	654.325	0.965057	0.193129	2.074e-07	1.30659e-06	877.746	765.28	972.663	443.5	380.977	485.782
818	PA0969	2402.89	0.80417	0.159175	2.08775e-07	1.31204e-06	3136.21	2893.06	3194.59	1883.3	1602.62	1707.53
819	PA2707	1137.05	1.10559	0.222955	2.08581e-07	1.31204e-06	1490.91	1447.23	1770.55	913.383	589.323	610.876
820	PA1524	167.562	-1.21977	0.248827	2.13177e-07	1.33645e-06	82.9194	97.917	113.984	282.684	196.441	231.424
821	PA3860	577.061	1.25026	0.254851	2.12988e-07	1.33645e-06	759.368	763.197	942.267	229.916	321.449	446.169
822	PA0609	1329.02	0.784421	0.155335	2.14738e-07	1.3446e-06	1643.66	1715.28	1714.32	993.791	902.174	1004.92
823	PA4265	35153.7	1.02074	0.204194	2.20563e-07	1.37939e-06	50104.1	45807.8	46561.7	19708.7	19634.9	29105.2
824	PA3475	260.861	-0.995709	0.200543	2.22632e-07	1.39064e-06	160.929	165.278	186.934	355.554	312.851	383.622
825	PA4955	302.466	-0.976745	0.196083	2.24445e-07	1.40026e-06	190.933	222.223	185.414	368.117	406.111	441.999
826	PA2717	60.7081	-1.50718	0.31051	2.30304e-07	1.43508e-06	30.5493	36.8057	21.277	97.9971	87.9686	89.6507
827	PA3957	74.0974	-1.44184	0.29667	2.35848e-07	1.46785e-06	42.5508	38.1946	33.4353	135.688	107.15	87.5658
828	PA3309	28607.2	2.88763	0.619012	2.39201e-07	1.48692e-06	49442.9	46955.7	57282.2	3177.37	10892.2	3892.51
829	PA4561	2181.78	-0.914481	0.18343	2.4145e-07	1.49909e-06	1534.01	1573.62	1357.17	3373.36	2521.33	2731.22
830	PA3362	173.912	1.52723	0.317173	2.45509e-07	1.52245e-06	241.121	188.889	358.669	57.7932	103.181	93.8205
831	PA2878	25.6367	-2.32771	0.501973	2.53023e-07	1.56716e-06	6.54627	4.86113	13.6781	33.9221	48.9449	45.8678
832	PA4587	752.963	1.29827	0.266605	2.53334e-07	1.5672e-06	1056.13	1011.11	1189.99	261.326	550.961	448.254
833	PA2824	959.795	-0.875662	0.175575	2.54565e-07	1.57293e-06	688.995	672.919	638.31	1383.27	1084.73	1290.55
834	PA4079	359.509	1.22856	0.252375	2.62189e-07	1.61809e-06	478.423	468.057	582.078	144.483	212.977	271.037
835	PA0059	127.968	1.70687	0.358084	2.64194e-07	1.62851e-06	187.66	129.862	282.68	79.1515	50.9292	37.5282
836	PA5280	474.099	-1.25208	0.257905	2.71992e-07	1.67457e-06	268.943	271.529	273.561	937.254	490.772	602.536
837	PA5210	1004.15	-0.838352	0.168274	2.78096e-07	1.71011e-06	702.088	734.03	696.062	1434.78	1167.4	1290.55
838	PA2828	857.823	0.79184	0.158298	2.79855e-07	1.71887e-06	1103.59	1095.84	1085.13	603.059	656.788	602.536
839	PA4000	2043.77	-0.888893	0.179236	2.90212e-07	1.78036e-06	1474	1436.12	1326.77	3110.78	2600.7	2314.24
840	PA4246	5157.07	1.02702	0.208779	2.90641e-07	1.78087e-06	7655.32	7277.11	6021.39	3688.71	2561.67	3738.23
841	PA0114	439.887	-1.40258	0.291703	2.91313e-07	1.78286e-06	243.303	233.334	218.849	974.946	518.552	450.338
842	PA3100	206.919	-1.06497	0.217591	2.93425e-07	1.79365e-06	115.105	142.362	135.261	246.249	287.717	314.82
843	PA3740	597.682	-1.09734	0.224432	3.06782e-07	1.87308e-06	376.411	434.029	303.957	913.383	914.08	644.234
844	PA1689	1225.39	0.894969	0.180819	3.07897e-07	1.87766e-06	1682.39	1674.31	1460.51	976.202	764.599	794.347
845	PA5185	168.61	-1.56162	0.330288	3.12874e-07	1.90575e-06	66.0082	78.4725	98.7861	248.762	154.772	364.858
846	PA4365	509.949	-1.23093	0.254327	3.22928e-07	1.96467e-06	316.403	329.168	240.126	879.461	798.332	496.206
847	PA3921	754.471	-0.962559	0.196174	3.25958e-07	1.98076e-06	476.787	509.029	519.767	1025.2	820.158	1175.88
848	PA2751	246.665	-1.21183	0.250854	3.26996e-07	1.98473e-06	144.564	134.028	155.018	243.736	398.174	404.471
849	PA4908	119.587	-1.27884	0.265276	3.28637e-07	1.99233e-06	72.009	75.0002	51.6727	177.149	141.543	200.15
850	PA5526	2522.04	1.08216	0.22197	3.29133e-07	1.993e-06	3681.19	3350.71	3348.09	1407.14	1256.03	2089.07
851	PA0471	66.5247	-1.66677	0.353056	3.32626e-07	2.01178e-06	30.5493	33.3334	24.3166	69.1005	95.9056	145.943
852	PA2202	37.4413	-1.84239	0.391096	3.34845e-07	2.02282e-06	12.547	21.5278	10.6385	56.5368	60.8505	62.547
853	PA0945	1875.86	1.02697	0.210039	3.45089e-07	2.08227e-06	2580.87	2516.67	2530.44	953.587	1533.17	1140.44
854	PA1565	79.0731	1.55385	0.326693	3.49759e-07	2.10797e-06	136.926	126.389	95.7465	23.8711	45.6378	45.8678
855	PA1804	31968.4	1.17815	0.243685	3.5058e-07	2.10979e-06	46630.7	42303.6	45701.5	14801.3	15707.4	26665.9
856	PA3930	402.633	-0.916464	0.186577	3.50881e-07	2.10979e-06	297.855	266.668	255.324	503.806	500.032	592.112
857	PA0371	647.428	0.817116	0.165168	3.57074e-07	2.14453e-06	809.01	875.697	811.566	474.909	475.56	437.829
858	PA2476	105.757	1.3766	0.287058	3.58598e-07	2.15117e-06	141.29	140.278	186.934	45.2294	70.7717	50.0376
859	PA2262	130.498	-1.42205	0.299048	3.7453e-07	2.24413e-06	78.5553	50.0002	77.5091	231.173	212.315	133.434
860	PA5122	162.573	-1.06717	0.220634	3.87896e-07	2.32151e-06	100.376	104.167	101.826	229.916	193.134	246.018
861	PA5288	522.27	0.852516	0.173554	3.90273e-07	2.33302e-06	686.267	685.419	656.547	342.99	355.843	406.556
862	PA5075	767.858	0.867911	0.1769	3.92082e-07	2.34112e-06	963.393	981.253	1053.21	466.114	548.977	594.197
863	PA0539	92.3624	-1.56102	0.332037	3.94787e-07	2.35436e-06	46.3694	43.0557	42.554	85.4334	142.866	193.896
864	PA4225	1945.54	-0.979703	0.201302	3.95215e-07	2.35436e-06	1320.16	1367.37	1161.12	2250.16	2340.76	3233.68
865	PA4241	12761.1	1.28707	0.26924	3.97029e-07	2.36244e-06	18571.8	18014.6	18466.9	10554.8	4981.14	5977.41
866	PA2568	391.711	-1.29297	0.271836	4.17777e-07	2.48302e-06	222.028	215.973	217.329	378.168	524.505	792.262
867	PA4443	634.663	0.877909	0.17941	4.30535e-07	2.5559e-06	846.106	819.447	823.724	481.191	464.315	373.197
868	PA3862	330.819	1.10936	0.230594	4.34697e-07	2.57763e-06	446.238	440.974	484.812	266.351	169.323	177.217
869	PA1289	82.9546	-1.28545	0.270121	4.39584e-07	2.60361e-06	45.2784	52.0835	41.0342	131.919	106.488	120.924
870	PA3461	199.771	-1.16688	0.244444	4.43727e-07	2.62513e-06	108.013	102.778	151.979	327.913	261.922	246.018
871	PA2580	135.054	1.22427	0.255389	4.57418e-07	2.70302e-06	216.572	179.167	182.374	87.9461	87.9686	56.2923
872	PA0705	2066.77	-1.6575	0.355656	4.5829e-07	2.70506e-06	917.024	908.336	995.46	5471.51	1691.91	2416.4
873	PA4429	9272.05	0.74889	0.15271	4.61317e-07	2.71981e-06	11792	11178.5	12123.3	6303.22	6873.46	7361.78
874	PA5538	48.4009	2.02288	0.431447	4.68151e-07	2.75695e-06	87.2836	94.4447	59.2716	20.102	25.1339	4.1698
875	PA2687	146.642	-1.09625	0.228389	5.01919e-07	2.95243e-06	97.103	97.917	77.5091	202.276	221.575	183.471
876	PA0541	253.355	1.01358	0.210875	5.12627e-07	3.01197e-06	356.226	299.307	372.348	185.943	154.11	152.198
877	PA4523	4171.37	-0.859656	0.177168	5.15075e-07	3.02291e-06	2950.73	3029.87	2779.69	5981.59	4504.92	5781.43
878	PA0895	2077.68	1.05463	0.219892	5.19617e-07	3.04609e-06	2650.15	2534.73	3319.21	997.56	1417.42	1547
879	PA0421	1227.55	0.842369	0.173483	5.35472e-07	3.13546e-06	1596.2	1666.67	1498.51	748.798	912.757	942.375
880	PA2004	297.809	1.29713	0.27521	5.44846e-07	3.18673e-06	362.227	414.585	513.688	108.048	209.008	179.301
881	PA2056	167.069	1.08209	0.227431	5.46073e-07	3.19028e-06	227.483	226.39	231.007	109.304	87.3072	120.924
882	PA1436	91.7352	-1.38862	0.29697	5.5508e-07	3.23922e-06	46.3694	48.6113	51.6727	180.918	114.425	108.415
883	PA5529	1713.82	0.809413	0.166694	5.63864e-07	3.28676e-06	2245.92	2144.45	2197.61	1101.84	1202.46	1390.63
884	PA4072	239.056	1.23667	0.262762	5.73268e-07	3.33779e-06	285.308	279.862	455.936	120.612	136.252	156.368
885	PA2741	4123.68	1.28944	0.274348	5.8195e-07	3.38452e-06	6569.73	6891.69	4342.03	1559.16	2348.03	3031.45
886	PA1652	84.4486	1.49821	0.318881	5.85481e-07	3.39737e-06	129.834	131.945	123.103	35.1785	59.5276	27.1037
887	PA2654	1030.72	-0.853001	0.176552	5.8531e-07	3.39737e-06	737.547	717.363	717.339	1546.6	1197.83	1267.62
888	PA1958	124.84	1.15199	0.242296	5.90781e-07	3.42427e-06	190.387	174.306	159.578	84.177	78.0473	62.547
889	PA2531	49.3373	-1.92955	0.424515	5.98263e-07	3.46374e-06	24.003	12.5	19.7572	46.4858	80.693	112.585
890	PA1741	172.763	-1.4365	0.308827	6.01772e-07	3.48014e-06	87.2836	90.9725	89.6674	383.194	210.331	175.132
891	PA5165	776.988	-0.897557	0.18639	6.03452e-07	3.48593e-06	593.529	567.363	437.698	1064.15	1004.69	994.498
892	PA4412	1908.11	-1.01265	0.212312	6.11061e-07	3.52593e-06	1320.71	1341.67	1045.61	2465	2106.62	3169.05
893	PA4017	605.226	-1.08365	0.228475	6.12082e-07	3.52787e-06	373.137	402.779	355.63	827.95	621.072	1050.79
894	PA3791	926.975	-0.984502	0.20602	6.33023e-07	3.64449e-06	670.993	685.419	471.134	1290.3	1332.76	1111.25
895	PA3521	30.589	2.06495	0.447429	6.47269e-07	3.71819e-06	50.7336	56.9446	45.5936	8.79461	15.2126	6.2547
896	PA3999	3998.5	0.734273	0.151253	6.47127e-07	3.71819e-06	5027.54	4960.43	5082.16	3231.39	2881.14	2808.36
897	PA2475	120.906	-1.26927	0.272781	6.71565e-07	3.85345e-06	67.6448	61.1113	75.9893	192.225	128.315	200.15
898	PA3304	152.316	-1.23827	0.263679	6.91437e-07	3.96306e-06	98.1941	104.861	56.2321	207.302	224.221	223.084
899	PA1585	5885.14	0.848483	0.176837	6.98169e-07	3.99275e-06	7835.34	7796.55	7238.74	4373.44	3446.65	4620.14
900	PA2901	601.79	-0.929424	0.194864	6.97913e-07	3.99275e-06	398.777	431.946	389.065	941.024	680.599	769.328
901	PA0011	695.656	0.952159	0.200152	7.30365e-07	4.17224e-06	996.67	1009.03	767.492	410.834	460.347	529.565
902	PA1672	123.944	1.19021	0.254614	7.47405e-07	4.26425e-06	200.752	175.695	144.38	75.3824	66.1418	81.3111
903	PA2823	650.637	0.894482	0.187681	7.48129e-07	4.26425e-06	831.377	850.697	873.877	386.963	429.26	531.65
904	PA2481	675.825	0.818119	0.170621	7.59184e-07	4.32248e-06	806.828	858.336	943.787	464.858	509.953	471.188
905	PA4565	1210.27	0.839249	0.175472	7.77067e-07	4.41941e-06	1580.92	1356.95	1758.39	874.436	875.717	815.196
906	PA0559	241.18	1.31938	0.28407	7.81262e-07	4.43836e-06	330.041	373.612	348.031	82.9206	183.213	129.264
907	PA5029	847.169	1.6909	0.373636	7.83232e-07	4.44465e-06	1344.17	1120.84	1484.83	172.123	316.819	644.234
908	PA3082	688	0.940271	0.198209	7.85452e-07	4.45234e-06	908.841	915.281	911.871	368.117	475.56	548.329
909	PA4181	357.007	-1.12055	0.238818	7.96576e-07	4.51043e-06	208.39	257.64	191.493	451.038	629.009	404.471
910	PA3676	1237.76	0.798376	0.16711	8.56599e-07	4.84496e-06	1492.55	1547.92	1711.28	962.382	903.497	808.941
911	PA4938	2652.28	0.882771	0.185884	8.59444e-07	4.85572e-06	3670.82	3784.73	2949.9	2035.32	1873.8	1599.12
912	PA1196	734.649	1.05095	0.223872	8.67774e-07	4.89741e-06	1092.14	938.197	977.222	342.99	569.481	487.867
913	PA1795	1688.19	0.826358	0.173656	8.90093e-07	5.01786e-06	2205.55	2337.51	1975.72	1217.43	1064.88	1328.08
914	PA1219	15.0766	-3.57316	0.820415	9.00171e-07	5.06913e-06	0.545523	2.77779	3.03957	48.9986	20.504	14.5943
915	PA3785	223.702	-1.61505	0.357167	9.14945e-07	5.14669e-06	110.196	115.973	83.5882	555.317	197.764	279.377
916	PA1280	208.51	1.38044	0.301572	9.18544e-07	5.16129e-06	330.041	308.334	278.121	60.3059	128.315	145.943
917	PA1592	5840	1.25223	0.272611	9.21664e-07	5.17318e-06	8692.9	8839.61	7522.94	2024.02	3417.55	4543
918	PA0661	802.588	0.960319	0.204028	9.27896e-07	5.2022e-06	1108.5	1002.09	1101.84	667.134	468.945	467.018
919	PA0788	484.741	-0.898866	0.190225	9.28855e-07	5.2022e-06	345.316	364.584	284.2	655.827	576.757	681.762
920	PA4141	427.942	-1.23679	0.269168	9.84418e-07	5.50739e-06	258.032	233.334	244.686	669.647	384.284	777.668
921	PA0319	532.844	0.815252	0.172066	9.91226e-07	5.53687e-06	670.993	688.891	691.503	405.809	347.906	391.961
922	PA2249	1917.88	0.827381	0.174707	9.91839e-07	5.53687e-06	2311.93	2224.31	2879.99	1369.45	1326.8	1394.8
923	PA1856	226.954	0.932335	0.198679	1.00893e-06	5.62621e-06	302.22	284.029	314.596	159.559	142.866	158.452
924	PA1984	1225.05	1.27605	0.278345	1.01951e-06	5.67399e-06	1488.19	1438.89	2351.11	472.396	728.221	871.488
925	PA3263	573.435	0.853001	0.180401	1.01971e-06	5.67399e-06	740.274	817.364	676.305	415.86	425.953	364.858
926	PA2896	248.755	-1.61385	0.359512	1.06194e-06	5.90259e-06	108.013	130.556	107.905	633.212	302.268	210.575
927	PA1742	1689.78	0.771759	0.162853	1.08307e-06	6.01357e-06	2037.53	2146.53	2255.36	1344.32	1239.5	1115.42
928	PA5232	4492.59	0.882463	0.187793	1.09786e-06	6.08912e-06	5384.31	5271.54	6974.3	3080.63	3442.68	2802.11
929	PA1009	1663.99	-0.968896	0.2079	1.11642e-06	6.18538e-06	1040.86	1051.39	1218.87	2787.89	2039.81	1845.14
930	PA1525	172.173	-1.08072	0.233998	1.12519e-06	6.22725e-06	108.013	102.778	112.464	287.709	201.071	220.999
931	PA5223	1346.57	0.850838	0.18093	1.14924e-06	6.35353e-06	1706.94	1670.84	1867.82	959.869	1075.47	798.517
932	PA1253	31.9154	-2.01019	0.454639	1.21709e-06	6.72142e-06	12.547	15.2778	4.55936	45.2294	42.9922	70.8866
933	PA2605	177.041	-1.35558	0.299825	1.30583e-06	7.20378e-06	100.376	120.139	62.3112	341.734	208.347	229.339
934	PA1580	4814.77	0.71839	0.152247	1.3119e-06	7.22952e-06	6269.69	6111.13	5685.52	3730.17	3343.47	3748.65
935	PA3737	565.348	0.933002	0.20118	1.34593e-06	7.40909e-06	767.55	771.53	705.181	304.042	395.528	448.254
936	PA3032	70.1457	-1.35128	0.299126	1.37654e-06	7.56948e-06	43.6418	40.9724	25.8364	100.51	95.2442	114.67
937	PA1120	396.517	-0.978196	0.212278	1.41989e-06	7.7912e-06	267.306	290.279	221.889	533.959	446.457	619.215
938	PA2278	388.178	-1.15385	0.25387	1.41947e-06	7.7912e-06	213.845	267.362	215.81	429.68	464.315	738.055
939	PA2300	58.2897	-1.66817	0.375374	1.4281e-06	7.82791e-06	30.5493	28.4723	18.2374	130.663	81.3544	60.4621
940	PA4278	494.327	0.974817	0.211476	1.47932e-06	8.10005e-06	711.907	706.947	566.88	263.838	372.378	344.009
941	PA3301	507.838	1.01938	0.222326	1.48954e-06	8.14734e-06	677.539	626.391	758.373	243.736	353.197	387.791
942	PA3784	526.89	-1.17355	0.259398	1.49469e-06	8.16684e-06	298.946	291.668	348.031	605.572	576.757	1040.37
943	PA1630	191.269	1.05731	0.230552	1.50915e-06	8.22858e-06	296.764	222.917	267.482	120.612	135.591	104.245
944	PA3435	222.406	1.16136	0.254766	1.50919e-06	8.22858e-06	284.763	311.112	344.991	141.97	164.032	87.5658
945	PA3622	3588.99	-0.796109	0.171123	1.5373e-06	8.37298e-06	2602.69	2390.98	2773.61	5118.46	4028.04	4620.14
946	PA2384	103.531	-1.1389	0.250672	1.58411e-06	8.61884e-06	65.4627	62.5002	60.7914	128.15	166.677	137.603
947	PA1656	645.475	-0.797282	0.17162	1.62349e-06	8.82376e-06	470.241	493.752	431.619	888.256	830.08	758.904
948	PA1483	983.703	0.827007	0.178425	1.64188e-06	8.91432e-06	1233.43	1384.73	1185.43	608.085	756.662	733.885
949	PA3092	296.048	1.15582	0.255922	1.75808e-06	9.53513e-06	399.323	345.14	503.049	140.714	227.528	160.537
950	PA3161	1334.71	1.22838	0.27419	1.76569e-06	9.56635e-06	2059.35	2115.28	1518.27	487.473	806.269	1021.6
951	PA1257	85.9272	-1.2897	0.289508	1.77644e-06	9.61447e-06	44.7329	55.5557	41.0342	118.099	101.858	154.283
952	PA3385	3418.44	-1.69838	0.390537	1.79015e-06	9.67844e-06	1561.83	1409.73	1533.46	9911.53	3125.2	2968.9
953	PA1615	418.858	-1.20471	0.268661	1.79463e-06	9.69251e-06	257.487	239.584	237.087	850.565	453.071	475.357
954	PA1221	51.5492	-1.69083	0.390605	1.83342e-06	9.89162e-06	25.094	13.8889	30.3957	55.2804	86.6458	97.9903
955	PA4923	290.192	1.15956	0.256989	1.83846e-06	9.90844e-06	422.235	463.89	335.873	133.176	227.528	158.452
956	PA0297	1836.8	-0.941716	0.206416	1.88378e-06	1.01421e-05	1302.71	1328.48	1065.37	3021.58	2148.95	2153.7
957	PA4948	778.955	1.03701	0.228534	1.89648e-06	1.01998e-05	1055.04	1131.25	996.979	384.45	651.497	454.508
958	PA0364	239.026	-0.940215	0.206588	1.90331e-06	1.02258e-05	159.293	140.278	183.894	336.708	294.992	318.99
959	PA0088	853.158	-1.09833	0.244073	1.9556e-06	1.04958e-05	499.699	609.724	474.173	1564.18	1091.34	879.828
960	PA5045	3448.98	-1.05678	0.234145	1.95834e-06	1.04996e-05	2261.19	2298.62	1984.84	6280.61	4380.57	3488.04
961	PA4709	144.134	-1.05087	0.233605	2.00085e-06	1.07163e-05	81.8284	86.8058	107.905	174.636	203.055	210.575
962	PA2266	104.526	-1.15114	0.257157	2.04328e-06	1.09322e-05	62.7351	58.3335	69.9101	163.329	156.095	116.754
963	PA1726	1008.33	-1.14072	0.25519	2.06744e-06	1.105e-05	622.987	623.613	579.038	1173.45	1055.62	1995.25
964	PA3836	1319.73	0.872801	0.190995	2.07081e-06	1.10565e-05	1670.39	1737.51	1761.43	740.004	1070.84	938.205
965	PA2960	2216.42	-0.710192	0.154662	2.07349e-06	1.10593e-05	1683.48	1552.09	1750.79	2666.02	2941.99	2704.12
966	PA4124	67.3365	1.42831	0.322089	2.10732e-06	1.12282e-05	102.558	113.195	86.6278	28.8966	45.6378	27.1037
967	PA1414	11734.6	0.762242	0.16613	2.27604e-06	1.21146e-05	14540.9	13776.4	16279.9	7629.95	9169.24	9010.94
968	PA3526	529.677	-0.902488	0.198791	2.29412e-06	1.21982e-05	376.956	404.862	303.957	780.208	699.119	612.961
969	PA3670	574.22	1.09044	0.244226	2.31669e-06	1.23055e-05	829.194	761.808	779.65	244.993	358.489	471.188
970	PA5080	807.733	0.82448	0.180878	2.34145e-06	1.24242e-05	1037.04	1102.78	978.742	638.238	495.402	594.197
971	PA4421	4156.28	1.09788	0.246014	2.39222e-06	1.26805e-05	6131.67	5861.82	5226.54	1716.21	3334.87	2666.59
972	PA0959	773.469	0.882543	0.194994	2.4304e-06	1.28696e-05	995.579	884.031	1158.08	458.576	562.867	581.687
973	PA2913	325.613	0.985439	0.218773	2.44182e-06	1.29168e-05	429.326	399.307	489.371	234.942	238.11	162.622
974	PA3607	127.578	1.05633	0.236398	2.45293e-06	1.29623e-05	170.749	184.028	167.176	69.1005	82.6773	91.7356
975	PA1543	684.346	-1.19412	0.270413	2.48596e-06	1.31233e-05	386.776	400.696	419.461	1405.88	798.993	694.272
976	PA1680	124.004	-1.41115	0.323472	2.55309e-06	1.34501e-05	65.4627	72.2225	56.2321	248.762	197.103	104.245
977	PA4770	4403.01	0.882847	0.195895	2.55194e-06	1.34501e-05	6437.71	6331.96	4525.92	2777.84	3242.27	3102.33
978	PA1336	305.506	-0.828883	0.182641	2.59525e-06	1.36582e-05	223.119	216.667	211.25	407.065	410.079	364.858
979	PA4756	3973.1	0.859326	0.189917	2.69983e-06	1.41796e-05	5309.03	5322.24	4870.91	3346.98	2693.96	2295.48
980	PA5475	848.129	0.793508	0.17461	2.69796e-06	1.41796e-05	1031.58	1062.5	1162.64	601.803	681.922	548.329
981	PA2493	5924.37	0.982055	0.219543	2.70436e-06	1.41889e-05	7876.26	7875.03	8105.02	3171.09	3344.13	5174.72
982	PA3212	800.878	-0.899481	0.200295	2.78133e-06	1.45779e-05	570.617	550.002	521.287	1002.59	874.395	1286.38
983	PA1461	1174.67	-0.995032	0.223451	2.86257e-06	1.49884e-05	783.916	738.891	775.091	1843.1	1124.41	1782.59
984	PA3046	401.002	1.43534	0.333538	2.89551e-06	1.51455e-05	609.349	550.696	624.632	104.279	191.811	325.244
985	PA0222	44.367	-1.48514	0.345628	2.90497e-06	1.51796e-05	19.0933	25.6945	21.277	76.6388	58.8662	64.6319
986	PA2513	66.9443	-5.14626	1.29946	2.91565e-06	1.52199e-05	3.81866	0.694447	3.03957	281.428	93.9214	18.7641
987	PA0510	269.643	0.863298	0.191969	2.93135e-06	1.52864e-05	331.678	359.723	361.709	172.123	192.473	200.15
988	PA5251	599.71	0.781952	0.172823	2.94035e-06	1.53178e-05	789.371	786.808	712.78	402.039	431.906	475.357
989	PA3539	458.685	0.975605	0.219174	2.96662e-06	1.5439e-05	576.072	503.474	765.972	277.658	301.607	327.329
990	PA3910	70.238	1.50891	0.3489	2.97014e-06	1.54417e-05	104.195	118.056	97.2663	18.8456	47.6221	35.4433
991	PA1566	50.9902	1.43153	0.330331	3.02056e-06	1.5688e-05	70.9179	77.778	80.5486	30.153	27.7796	18.7641
992	PA0775	267.884	0.898299	0.200735	3.07797e-06	1.59701e-05	355.681	374.307	325.234	159.559	194.457	198.066
993	PA0095	2835.4	-1.19957	0.275183	3.16337e-06	1.63966e-05	1732.03	1547.92	1693.04	4466.41	2344.07	5228.93
994	PA2895	261.715	-1.50712	0.353533	3.25915e-06	1.68761e-05	131.471	112.5	142.86	644.519	322.111	216.83
995	PA4377	569.284	-0.847579	0.189483	3.29591e-06	1.70493e-05	409.142	392.362	396.664	819.155	614.457	783.923
996	PA3798	777.38	0.772106	0.171382	3.3421e-06	1.72709e-05	1003.22	1053.48	905.792	518.882	601.229	581.687
997	PA5066	3833.99	0.697881	0.154286	3.4379e-06	1.77481e-05	4713.86	4423.63	5180.95	2875.84	3005.48	2804.19
998	PA2259	291.939	-0.939171	0.212258	3.46506e-06	1.78704e-05	187.66	181.251	220.369	452.294	332.693	377.367
999	PA0905	6741.74	1.46332	0.340444	3.46909e-06	1.78733e-05	10129.3	8709.75	11352.8	1789.08	2904.95	5564.6
1000	PA2439	99.5256	-1.11657	0.255841	3.47577e-06	1.78898e-05	62.1896	53.4724	68.3904	157.047	130.961	125.094
1001	PA3530	347.959	-1.32066	0.306977	3.48799e-06	1.79347e-05	194.752	202.778	171.736	762.619	320.126	435.744
1002	PA5424	788.811	-0.940188	0.212495	3.58656e-06	1.84232e-05	592.438	525.696	465.054	866.898	990.143	1292.64
1003	PA4307	2487.91	0.713218	0.158172	3.60632e-06	1.85062e-05	3230.59	3181.95	2919.51	1949.89	1950.52	1695.02
1004	PA1206	355.675	-0.823198	0.184359	3.61621e-06	1.85385e-05	277.671	227.084	253.804	452.294	460.347	462.848
1005	PA0162	499.12	1.02718	0.234312	3.62437e-06	1.85618e-05	678.63	611.113	738.616	266.351	270.52	429.489
1006	PA1554	8179.75	0.887973	0.199728	3.84707e-06	1.96828e-05	10725.5	10447.9	10974.4	7019.36	4528.07	5383.21
1007	PA2482	948.097	0.724152	0.161498	3.89139e-06	1.98897e-05	1186.51	1234.03	1142.88	674.672	683.245	767.243
1008	PA5010	908.602	0.773342	0.172956	3.90064e-06	1.99173e-05	1044.68	1169.45	1255.34	677.185	702.426	602.536
1009	PA4963	1554.75	-0.915342	0.207247	3.90679e-06	1.99289e-05	1133.05	1240.98	790.289	2154.68	2037.17	1972.32
1010	PA0003	4550.26	-0.669279	0.14889	4.02659e-06	2.05197e-05	3669.73	3558.34	3214.35	5624.78	5640.57	5593.79
1011	PA3736	2395.06	0.981516	0.223617	4.03379e-06	2.0536e-05	3327.14	3190.29	3132.28	1104.35	1896.29	1720.04
1012	PA1561	1719.69	-0.719407	0.160792	4.08701e-06	2.07659e-05	1286.34	1340.28	1226.47	2266.5	1940.6	2257.95
1013	PA4006	2047.41	0.803507	0.179809	4.08433e-06	2.07659e-05	2694.88	2434.04	2737.13	1227.48	1610.55	1580.35
1014	PA0129	258.451	0.925515	0.210702	4.11853e-06	2.09054e-05	330.587	330.557	361.709	155.79	159.402	212.66
1015	PA0020	1728	0.811191	0.182576	4.15595e-06	2.10538e-05	2142.81	1940.98	2577.56	1133.25	1330.77	1242.6
1016	PA5115	55.2904	1.44022	0.342367	4.15539e-06	2.10538e-05	88.3747	69.4447	86.6278	23.8711	23.811	39.6131
1017	PA0281	159.545	-0.97842	0.223674	4.42821e-06	2.2411e-05	110.196	101.389	104.865	217.353	242.079	181.386
1018	PA4053	1187.78	0.859266	0.194765	4.44043e-06	2.24508e-05	1411.81	1527.09	1700.64	995.048	781.135	710.951
1019	PA5482	91.3436	-1.4081	0.335354	4.45615e-06	2.25082e-05	41.4597	34.7223	69.9101	169.61	132.284	100.075
1020	PA5429	2289.46	0.690991	0.154734	4.51925e-06	2.28045e-05	2837.26	2820.15	2872.4	1807.92	1576.82	1822.2
1021	PA1019	171.478	-1.37828	0.327857	4.55247e-06	2.29496e-05	85.1015	72.9169	113.984	302.786	145.512	308.565
1022	PA5326	159.746	-0.976133	0.224742	4.65769e-06	2.34571e-05	107.468	92.3614	115.504	203.532	197.764	241.848
1023	PA0154	132.034	-1.92199	0.472051	4.71894e-06	2.37347e-05	45.8239	40.2779	65.3508	62.8187	306.898	271.037
1024	PA1354	99.8344	-1.62101	0.391333	4.72205e-06	2.37347e-05	46.3694	43.0557	47.1134	241.224	77.3859	143.858
1025	PA5143	1592.83	0.869634	0.197979	4.78583e-06	2.40319e-05	2178.27	2052.78	2006.12	1368.19	1038.43	913.186
1026	PA5129	384.197	0.847104	0.192333	4.87814e-06	2.44715e-05	494.789	532.641	471.134	277.658	299.622	229.339
1027	PA2288	139.623	-1.10946	0.258128	5.12744e-06	2.56971e-05	96.5575	84.028	75.9893	241.224	189.827	150.113
1028	PA3768	1017.84	-0.77951	0.176894	5.1543e-06	2.58066e-05	795.918	787.503	630.711	1389.55	1258.68	1244.69
1029	PA1842	386.792	-1.023	0.238068	5.35744e-06	2.67976e-05	236.211	239.584	267.482	530.19	384.284	662.998
1030	PA0540	98.9419	-1.05464	0.245014	5.40101e-06	2.69893e-05	62.7351	68.0558	56.2321	133.176	144.189	129.264
1031	PA1733	94.9131	-1.19521	0.282009	5.41262e-06	2.70211e-05	48.5515	54.1668	66.8706	160.816	136.914	102.16
1032	PA0872	3093.03	0.954318	0.220211	5.44981e-06	2.71804e-05	4394.18	4829.88	3155.08	2431.08	1986.24	1761.74
1033	PA3216	66.1102	-1.35346	0.324215	5.58267e-06	2.78161e-05	36.55	35.4168	31.9155	86.6898	74.7402	131.349
1034	PA4547	579.064	-0.826562	0.189283	5.63805e-06	2.80648e-05	393.322	432.64	407.303	879.461	694.489	667.168
1035	PA5415	482.608	0.816275	0.186908	5.7715e-06	2.87014e-05	575.526	584.724	705.181	373.143	336	321.075
1036	PA4825	174.503	1.05297	0.246775	5.93977e-06	2.95096e-05	243.303	194.445	278.121	128.15	94.5828	108.415
1037	PA2010	116.652	1.22656	0.28876	5.95153e-06	2.95395e-05	159.293	172.223	171.736	54.024	92.5985	50.0376
1038	PA5373	926.072	0.886313	0.20448	5.98046e-06	2.96546e-05	1110.68	1026.39	1509.15	619.392	679.938	610.876
1039	PA1006	159.829	1.00292	0.23295	6.06594e-06	3.00495e-05	204.571	218.056	229.488	110.561	117.071	79.2262
1040	PA2894	199.412	-0.942988	0.219082	6.07298e-06	3.00554e-05	140.745	133.334	123.103	278.915	222.236	298.141
1041	PA5135	476.966	-0.749349	0.171471	6.24273e-06	3.08658e-05	349.134	354.862	348.031	601.803	559.56	648.404
1042	PA0470	87.5034	-1.07668	0.253177	6.32834e-06	3.12591e-05	56.7344	55.5557	50.1529	124.381	113.102	125.094
1043	PA3116	1849.84	1.1326	0.268813	6.34724e-06	3.13224e-05	2908.18	2657.65	2183.93	729.953	1535.15	1084.15
1044	PA2509	27.5374	-2.18269	0.543666	6.36406e-06	3.13753e-05	8.18284	11.8056	6.07914	76.6388	41.6693	20.849
1045	PA1844	76.1424	1.17109	0.277561	6.38931e-06	3.14696e-05	114.56	104.167	101.826	51.5113	41.0079	43.7829
1046	PA0083	477.842	0.835056	0.192761	6.4503e-06	3.17397e-05	619.168	575.696	656.547	290.222	331.37	394.046
1047	PA5230	2161.84	-0.847614	0.195903	6.53717e-06	3.21364e-05	1485.46	1480.56	1591.22	3217.57	3015.4	2180.81
1048	PA4492	2187.76	-0.831005	0.191863	6.56706e-06	3.22525e-05	1637.66	1683.34	1319.17	2889.66	2394.33	3202.41
1049	PA1277	395.302	0.753718	0.172941	6.69965e-06	3.28724e-05	516.61	488.196	493.93	286.453	286.394	300.226
1050	PA4466	3711.8	-1.17123	0.279242	6.81072e-06	3.33855e-05	2111.17	1759.73	2724.98	3237.67	6478.59	5958.65
1051	PA1194	48.7651	-1.5792	0.3847	6.81932e-06	3.33959e-05	21.8209	26.389	21.277	84.177	97.2285	41.698
1052	PA4791	179.587	0.983755	0.230338	7.09253e-06	3.47008e-05	259.123	215.278	252.284	99.2535	136.914	114.67
1053	PA0253	87.1209	1.19593	0.283502	7.17525e-06	3.50722e-05	127.107	129.167	117.024	47.7422	64.1576	37.5282
1054	PA2572	722.944	-0.893354	0.208674	7.23676e-06	3.53393e-05	494.244	408.335	586.637	1016.41	806.269	1025.77
1055	PA3722	1447.21	1.29065	0.310841	7.2799e-06	3.55163e-05	1914.78	1677.78	2688.5	1039.02	925.324	437.829
1056	PA0292	392.633	0.925613	0.216638	7.31466e-06	3.5652e-05	498.062	462.501	600.315	317.862	226.866	250.188
1057	PA2359	83.4848	-1.14504	0.273645	7.34698e-06	3.57757e-05	50.1881	49.3057	50.1529	134.432	95.9056	120.924
1058	PA3460	163.396	-1.0539	0.249969	7.37719e-06	3.58888e-05	79.6463	110.417	123.103	238.711	238.772	189.726
1059	PA1897	324.595	0.826553	0.192205	7.47198e-06	3.63156e-05	399.868	396.529	458.975	214.84	220.914	256.443
1060	PA2007	696.477	0.828237	0.192219	7.50943e-06	3.64632e-05	882.11	950.003	866.278	403.296	562.205	514.97
1061	PA1353	46.8429	-1.38736	0.336802	7.60367e-06	3.68861e-05	28.3672	20.139	25.8364	71.6133	76.7245	58.3772
1062	PA0545	953.017	0.903815	0.211362	7.66223e-06	3.71351e-05	1220.88	1074.31	1475.71	552.804	775.182	619.215
1063	PA2728	404.862	-0.961728	0.226752	7.92828e-06	3.83884e-05	283.126	286.806	231.007	650.801	418.678	558.753
1064	PA1957	125.325	-1.5001	0.369411	7.93847e-06	3.84016e-05	63.2806	57.6391	63.831	314.093	134.268	118.839
1065	PA2071	425.438	-0.870155	0.204182	8.13216e-06	3.93016e-05	276.58	288.89	319.155	491.242	503.339	673.423
1066	PA4031	2931.44	0.860508	0.201284	8.24318e-06	3.98008e-05	3800.66	3653.48	4001.6	2571.8	1861.89	1699.19
1067	PA4594	756.018	1.22045	0.294589	8.25808e-06	3.98354e-05	921.933	721.53	1589.7	405.809	521.859	375.282
1068	PA5528	2600.22	0.935575	0.220323	8.27325e-06	3.98712e-05	3526.8	3665.98	3168.75	2297.91	1451.15	1490.7
1069	PA0086	773.267	-0.741539	0.172053	8.33437e-06	4.01282e-05	569.526	594.446	547.123	1000.07	865.135	1063.3
1070	PA1126	535.688	0.971096	0.229073	8.37095e-06	4.02666e-05	700.997	722.919	737.096	371.886	435.213	246.018
1071	PA0542	221.924	0.854643	0.200015	8.54992e-06	4.10891e-05	300.037	282.64	284.2	170.867	154.11	139.688
1072	PA5330	2064.24	-0.811009	0.189576	8.56102e-06	4.11041e-05	1505.64	1322.23	1595.78	2757.74	2189.29	3014.77
1073	PA5358	983.356	0.844572	0.197731	8.62983e-06	4.13958e-05	1191.42	1224.31	1414.92	581.701	824.788	662.998
1074	PA4745	17216.8	-0.880974	0.207607	8.93615e-06	4.28253e-05	12890.7	11486.1	11269.2	28817.4	18899.4	19937.9
1075	PA1156	4050.53	0.778535	0.18208	9.39915e-06	4.50022e-05	5074.45	5028.49	5378.52	3525.38	2740.25	2556.09
1076	PA4119	61.6666	1.32075	0.320581	9.46542e-06	4.52774e-05	87.8291	92.3614	92.7069	33.9221	42.3308	20.849
1077	PA0123	177.374	-0.958083	0.227865	9.53013e-06	4.55446e-05	105.831	134.028	113.984	271.377	236.788	202.235
1078	PA3905	226.022	-0.934083	0.221882	9.60491e-06	4.58594e-05	135.835	156.25	167.176	310.324	342.615	243.933
1079	PA4076	126.71	0.953941	0.226809	9.8848e-06	4.71319e-05	168.567	168.751	171.736	85.4334	88.63	77.1413
1080	PA5101	70.0057	-1.26851	0.309538	9.88974e-06	4.71319e-05	39.8232	49.3057	25.8364	89.2025	101.197	114.67
1081	PA3252	149.557	-1.11962	0.2725	1.00117e-05	4.76435e-05	81.8284	68.7502	126.142	228.66	191.811	200.15
1082	PA3440	233.182	-0.862913	0.204559	1.00156e-05	4.76435e-05	161.475	147.223	179.335	332.939	275.811	302.311
1083	PA5324	345.834	-0.978362	0.234761	1.01884e-05	4.83764e-05	211.663	215.973	252.284	371.886	420.662	602.536
1084	PA5557	5065.11	0.789755	0.185657	1.01885e-05	4.83764e-05	6917.23	7045.86	5457.55	3708.81	4065.08	3196.15
1085	PA4537	218.618	-1.07923	0.260482	1.02133e-05	4.84498e-05	144.564	127.778	136.781	400.783	287.055	214.745
1086	PA1586	3241.76	0.669734	0.156279	1.06369e-05	5.04128e-05	4127.97	3899.32	3984.88	2608.23	2230.3	2599.87
1087	PA2779	246.342	-1.02572	0.247635	1.06935e-05	5.06341e-05	153.837	155.556	162.617	422.141	244.063	339.839
1088	PA5117	2301.36	1.00876	0.24302	1.08386e-05	5.12743e-05	3043.47	3074.32	3237.14	2074.27	1244.79	1134.19
1089	PA2689	13.0087	-2.47065	0.642781	1.09056e-05	5.15438e-05	3.27314	2.77779	4.55936	21.3583	23.1496	22.9339
1090	PA0870	2772.06	0.698874	0.163699	1.09597e-05	5.17517e-05	3348.96	3338.21	3671.8	1873.25	2090.08	2310.07
1091	PA0970	993.321	0.760798	0.179237	1.09847e-05	5.18223e-05	1372.53	1236.12	1164.16	664.621	688.536	833.96
1092	PA5020	151.935	0.965054	0.231669	1.09948e-05	5.18226e-05	183.841	195.14	232.527	87.9461	105.827	106.33
1093	PA3213	575.803	-1.01613	0.245424	1.12645e-05	5.3045e-05	339.315	432.64	338.912	1037.76	705.733	600.451
1094	PA1946	458.325	-0.745623	0.176032	1.13281e-05	5.3296e-05	320.222	329.168	364.749	564.112	548.316	623.385
1095	PA0584	376.243	-0.874595	0.2086	1.13449e-05	5.33262e-05	294.037	247.917	235.567	552.804	410.079	517.055
1096	PA5426	560.704	0.706865	0.165947	1.14079e-05	5.35732e-05	708.088	710.419	682.384	398.27	441.827	423.235
1097	PA3564	166.807	-1.05416	0.256125	1.15198e-05	5.40494e-05	104.195	104.167	106.385	293.991	175.276	216.83
1098	PA1831	1594.78	0.735286	0.17348	1.18219e-05	5.54165e-05	2044.07	1971.53	2004.6	1344.32	1019.91	1184.22
1099	PA1098	531.235	-0.928638	0.222995	1.18767e-05	5.56227e-05	362.227	425.001	281.16	797.797	587.339	733.885
1100	PA3306	374.649	0.99499	0.240528	1.21647e-05	5.69196e-05	478.969	395.14	647.429	239.967	275.811	210.575
1101	PA2345	89.7298	-1.02863	0.249364	1.21975e-05	5.70216e-05	58.9164	60.4169	51.6727	119.355	125.008	123.009
1102	PA3804	1291	0.676865	0.159349	1.24599e-05	5.81951e-05	1660.03	1556.25	1579.06	1072.94	933.261	944.46
1103	PA0080	308.441	0.790998	0.188303	1.27346e-05	5.93856e-05	421.143	391.668	367.788	233.685	207.024	229.339
1104	PA1620	42.6452	-1.46001	0.366872	1.27434e-05	5.93856e-05	28.3672	15.2778	19.7572	59.0495	68.7875	64.6319
1105	PA4962	694.985	-0.930242	0.224383	1.27494e-05	5.93856e-05	463.694	497.224	440.738	1208.63	792.379	767.243
1106	PA3865	207.464	0.879037	0.211753	1.30644e-05	6.0798e-05	272.761	270.834	267.482	134.432	128.315	170.962
1107	PA3833	219.159	-1.41313	0.356784	1.32501e-05	6.16063e-05	115.105	97.917	126.142	541.497	234.142	200.15
1108	PA1168	25.4504	-2.05303	0.540016	1.3293e-05	6.17501e-05	10.9105	5.55557	9.11871	48.9986	21.8268	56.2923
1109	PA2863	193.803	-1.03994	0.255445	1.34187e-05	6.22776e-05	107.468	102.778	161.097	227.404	251.339	312.735
1110	PA1066	66.0993	1.42475	0.360845	1.34423e-05	6.23312e-05	86.1926	84.028	124.622	18.8456	37.0394	45.8678
1111	PA3568	1126.65	-0.946775	0.22978	1.34752e-05	6.24273e-05	690.086	711.113	851.08	1730.03	1072.16	1705.45
1112	PA1791	531.357	0.770569	0.183358	1.35366e-05	6.26553e-05	690.632	698.613	641.35	381.937	437.859	337.754
1113	PA3944	245.027	-0.918708	0.22239	1.35937e-05	6.28633e-05	176.749	170.139	145.899	302.786	278.457	396.131
1114	PA3925	672.583	0.888142	0.214198	1.39346e-05	6.43819e-05	798.1	789.586	1066.89	418.372	547.654	414.895
1115	PA2994	1537.35	0.798997	0.191348	1.40064e-05	6.46556e-05	2002.07	1952.78	1952.92	879.461	1144.25	1292.64
1116	PA2231	2569.99	-0.907275	0.219922	1.42573e-05	6.57548e-05	1773.49	1600.7	1869.34	4269.16	2533.89	3373.37
1117	PA3863	193.177	1.16645	0.287629	1.43139e-05	6.59569e-05	277.671	299.307	243.166	139.457	136.914	62.547
1118	PA5096	566.597	1.03207	0.253331	1.44514e-05	6.65307e-05	692.814	598.613	1024.34	296.504	357.827	429.489
1119	PA4034	187.397	-1.28646	0.324622	1.48061e-05	6.8103e-05	91.6478	105.556	112.464	170.867	226.866	416.98
1120	PA0451	188.908	-1.39054	0.353366	1.48324e-05	6.81627e-05	95.4665	90.2781	109.425	130.663	326.079	381.537
1121	PA2162	27.3023	-1.72456	0.446496	1.51055e-05	6.93561e-05	14.7291	6.94447	13.6781	43.9731	46.9607	37.5282
1122	PA3790	659.298	-0.675143	0.160834	1.54286e-05	7.07761e-05	514.428	509.724	481.772	849.308	793.702	806.856
1123	PA5343	255.555	0.975672	0.239313	1.54938e-05	7.1012e-05	345.861	368.057	311.556	126.894	162.047	218.915
1124	PA5286	389.798	1.37806	0.350628	1.57022e-05	7.19034e-05	633.897	610.419	477.213	92.9716	213.638	310.65
1125	PA2701	64.2301	-1.19666	0.299392	1.57307e-05	7.19696e-05	42.5508	35.4168	31.9155	90.4589	78.7087	106.33
1126	PA0732	398.142	-1.05661	0.260827	1.57975e-05	7.22113e-05	285.308	257.64	206.691	740.004	494.741	404.471
1127	PA4931	1392.32	-0.906349	0.221014	1.60056e-05	7.30973e-05	989.578	970.836	879.956	2414.75	1535.15	1563.68
1128	PA1059	282.682	-1.08271	0.268256	1.60867e-05	7.34029e-05	186.569	184.723	153.498	546.522	328.725	296.056
1129	PA4360	207.42	1.08691	0.267895	1.61446e-05	7.36015e-05	294.037	318.057	252.284	129.406	167.339	83.396
1130	PA5289	249.955	-1.10399	0.27353	1.62312e-05	7.39309e-05	160.929	186.806	110.944	314.093	451.749	275.207
1131	PA3244	15004.4	-1.25223	0.31417	1.62647e-05	7.4018e-05	8936.75	7568.77	8974.33	21093.3	11379	32074.1
1132	PA1763	252.862	-1.11559	0.278394	1.65593e-05	7.52924e-05	156.019	173.612	127.662	316.606	253.323	489.952
1133	PA3900	53.1285	-1.46335	0.373787	1.69577e-05	7.70355e-05	28.9127	29.8612	19.7572	50.2549	104.504	85.4809
1134	PA0797	479.658	-1.63578	0.42727	1.7209e-05	7.81082e-05	224.755	249.306	167.176	531.446	318.803	1386.46
1135	PA0322	104.935	-1.06696	0.264588	1.72672e-05	7.83032e-05	73.1	72.9169	47.1134	136.945	136.914	162.622
1136	PA1409	63.7764	1.21361	0.304986	1.78399e-05	8.0829e-05	104.195	94.4447	72.9497	35.1785	38.3622	37.5282
1137	PA2982	477.632	-0.77203	0.186962	1.80304e-05	8.16205e-05	382.411	361.112	294.838	639.494	570.804	617.131
1138	PA4357	36.9714	-1.53357	0.396667	1.85044e-05	8.3682e-05	18.5478	21.5278	10.6385	45.2294	52.9134	72.9715
1139	PA4759	1098.11	1.01862	0.252772	1.85183e-05	8.3682e-05	1552.01	1572.23	1349.57	448.525	853.229	813.111
1140	PA1546	4478.99	-0.814809	0.199158	1.92964e-05	8.71217e-05	2970.92	2779.18	3820.74	6403.73	4873.99	6025.36
1141	PA4826	139.294	-1.01885	0.254068	1.93886e-05	8.74613e-05	83.465	105.556	75.9893	162.072	177.26	231.424
1142	PA3625	1205.01	0.718846	0.173849	1.94534e-05	8.76766e-05	1522.01	1652.78	1358.69	871.923	992.788	831.875
1143	PA5491	1322.81	0.634267	0.152462	1.96003e-05	8.82614e-05	1603.84	1572.23	1677.84	991.278	1017.92	1073.72
1144	PA1668	107.947	-0.993591	0.24737	1.9716e-05	8.86274e-05	74.1911	59.028	79.0289	144.483	155.433	135.519
1145	PA2415	29.5175	-1.64452	0.430754	1.96999e-05	8.86274e-05	12.0015	15.2778	12.1583	31.4093	56.2205	50.0376
1146	PA4390	466.349	0.724252	0.175542	1.98316e-05	8.90691e-05	579.345	597.224	580.558	384.45	333.355	323.16
1147	PA1279	224.777	1.18369	0.300164	1.98638e-05	8.91088e-05	286.399	339.584	326.754	71.6133	155.433	168.877
1148	PA2507	57.1785	-1.94857	0.524848	1.98924e-05	8.91088e-05	16.9112	18.7501	28.8759	160.816	90.6143	27.1037
1149	PA2698	82.1276	1.1912	0.301772	1.98903e-05	8.91088e-05	119.469	96.5281	133.741	33.9221	54.8977	54.2074
1150	PA1048	1012.96	-0.918024	0.227061	2.00089e-05	8.95528e-05	685.176	664.585	703.661	1757.67	1019.91	1246.77
1151	PA3023	138.151	-0.892823	0.220732	2.06992e-05	9.25617e-05	98.7396	88.8892	95.7465	167.098	184.536	193.896
1152	PA4702	219.773	-0.946576	0.234805	2.09463e-05	9.35854e-05	171.84	148.612	115.504	244.993	320.788	316.905
1153	PA4737	252.957	0.800088	0.196614	2.15604e-05	9.62458e-05	333.314	315.973	320.675	182.174	163.37	202.235
1154	PA4926	95.1184	-1.12304	0.284747	2.18713e-05	9.75492e-05	57.2799	68.0558	44.0738	118.099	116.41	166.792
1155	PA3858	451.627	-0.707353	0.17256	2.22485e-05	9.91454e-05	345.316	338.89	329.794	549.035	533.764	612.961
1156	PA1439	397.622	-0.793945	0.195062	2.22886e-05	9.92382e-05	269.488	327.779	259.883	566.624	490.772	471.188
1157	PA0291	2698.99	0.814232	0.200936	2.30569e-05	0.00010257	3505.53	3460.43	3457.51	1482.52	1959.12	2328.83
1158	PA5560	7323.73	0.643075	0.156297	2.38444e-05	0.000105982	9638.84	9262.53	8047.27	5771.78	5788.73	5433.25
1159	PA4633	1603.55	-0.865097	0.215626	2.41865e-05	0.00010741	1076.32	1152.78	1107.92	2730.1	1834.11	1720.04
1160	PA0485	903.924	-0.968483	0.243669	2.43186e-05	0.000107903	565.161	540.279	680.864	1644.59	1037.76	954.884
1161	PA1619	149.772	-0.974989	0.245591	2.44034e-05	0.000108186	98.7396	103.473	89.6674	163.329	191.15	252.273
1162	PA3780	47.7843	-1.34997	0.350672	2.51224e-05	0.000111278	27.2761	29.1668	18.2374	52.7677	80.0316	79.2262
1163	PA0502	539.277	0.9447	0.237202	2.53278e-05	0.000112091	706.452	656.947	796.368	252.531	441.827	381.537
1164	PA1462	1089.3	0.822239	0.204083	2.57844e-05	0.000113909	1351.26	1326.39	1547.14	752.568	939.214	619.215
1165	PA4661	4636.83	0.640051	0.156293	2.5805e-05	0.000113909	5767.27	6038.21	5240.22	3395.98	3518.08	3861.24
1166	PA5062	178.746	0.887754	0.221331	2.58042e-05	0.000113909	236.757	220.834	250.765	115.586	142.205	106.33
1167	PA4568	8233.06	0.731969	0.180213	2.59975e-05	0.000114661	11221.9	11372.3	8486.48	6372.33	6228.57	5716.8
1168	PA5461	1908.95	0.732385	0.180382	2.73533e-05	0.000120537	2554.14	2206.26	2443.82	1659.67	1280.51	1309.32
1169	PA4093	43.3074	-1.29767	0.339742	2.7436e-05	0.000120798	25.094	22.2223	22.7968	57.7932	56.882	75.0564
1170	PA2081	537.963	-1.05163	0.269009	2.75468e-05	0.000121183	332.769	286.806	396.664	1025.2	533.764	652.574
1171	PA1228	176.815	1.49714	0.39525	2.7572e-05	0.00012119	270.579	354.168	182.374	60.3059	145.512	47.9527
1172	PA4309	1588.05	-0.753639	0.186934	2.77891e-05	0.00012204	1163.6	1155.56	1176.31	2422.29	1900.92	1709.62
1173	PA4705	289.009	1.09871	0.283002	2.82335e-05	0.000123886	393.867	333.334	472.653	114.33	175.937	243.933
1174	PA1200	590.231	-0.861773	0.216509	2.83213e-05	0.000124165	389.503	458.335	378.427	758.849	611.812	944.46
1175	PA3076	283.017	-0.771028	0.192117	2.89091e-05	0.000126634	189.842	227.084	199.092	360.579	339.969	381.537
1176	PA0463	278.347	-0.896606	0.226558	2.92328e-05	0.000127943	186.569	195.834	185.414	285.197	360.473	456.593
1177	PA0441	55.4868	-1.24342	0.325894	2.93228e-05	0.000128119	27.8217	31.9445	34.9551	100.51	66.8032	70.8866
1178	PA2989	274.191	-0.863659	0.21719	2.9309e-05	0.000128119	211.117	197.223	158.058	324.144	331.37	423.235
1179	PA4697	404.711	-0.886369	0.223619	2.96422e-05	0.000129405	286.945	309.723	232.527	623.161	421.323	554.584
1180	PA4450	3907.79	0.669423	0.16516	2.97941e-05	0.000129958	5072.27	4979.88	4437.77	2638.38	3141.07	3177.39
1181	PA4408	4650.2	1.01994	0.261234	2.99675e-05	0.000130603	5830	4353.49	8795	2856.99	2629.8	3435.92
1182	PA1125	239.764	-1.17199	0.305079	3.00026e-05	0.000130646	157.656	137.5	124.622	214.84	303.591	500.376
1183	PA0507	163.36	0.905651	0.229789	3.03624e-05	0.000131989	193.661	236.112	214.29	105.535	99.2127	131.349
1184	PA4655	556.031	-1.21595	0.318531	3.0352e-05	0.000131989	277.671	300.695	376.907	731.209	455.056	1194.65
1185	PA2238	412.532	-0.752728	0.187961	3.051e-05	0.000132519	265.124	306.251	338.912	486.216	532.442	546.244
1186	PA4311	270.719	-1.12678	0.292232	3.06564e-05	0.000133042	165.293	172.223	150.459	222.378	409.418	504.546
1187	PA4131	1251.4	1.28804	0.338291	3.10315e-05	0.000134557	1814.41	1763.89	1867.82	832.975	933.261	296.056
1188	PA0604	538.544	0.843203	0.212588	3.15038e-05	0.00013649	640.444	640.28	817.645	302.786	404.788	425.32
1189	PA0701	60.5643	-2.19464	0.619779	3.15358e-05	0.000136514	19.0933	13.1945	24.3166	16.3329	165.355	125.094
1190	PA2340	67.3249	-1.19441	0.313585	3.15765e-05	0.000136575	36.55	34.7223	47.1134	120.612	77.3859	87.5658
1191	PA4584	250.456	1.08754	0.281864	3.2076e-05	0.000138619	321.858	295.834	420.981	97.9971	168	198.066
1192	PA0512	639.626	0.974912	0.24951	3.29334e-05	0.000142205	913.75	1076.39	588.157	482.447	382.961	394.046
1193	PA1460	740.513	-0.931196	0.237726	3.31458e-05	0.000143002	499.699	538.891	448.337	1314.17	757.985	883.998
1194	PA0903	3604.69	0.591314	0.145977	3.35797e-05	0.000144753	4470.56	4465.99	4130.78	2919.81	2863.94	2777.09
1195	PA0307	259.337	0.964048	0.246983	3.48531e-05	0.000150116	312.584	303.473	433.139	168.354	205.04	133.434
1196	PA5558	6849.69	1.09595	0.283704	3.5055e-05	0.000150859	9459.91	8825.03	10165.8	2482.59	4147.75	6017.02
1197	PA4801	49.0853	1.43554	0.379738	3.52635e-05	0.00015163	81.8284	77.778	63.831	20.102	36.378	14.5943
1198	PA3465	665.104	-0.875067	0.22303	3.53548e-05	0.000151896	407.505	451.39	521.287	1084.25	848.599	677.593
1199	PA3468	336.537	0.736383	0.18461	3.54476e-05	0.000152168	432.599	448.613	392.105	262.582	253.985	229.339
1200	PA0514	336.621	0.811573	0.205496	3.6583e-05	0.000156911	438.055	437.501	425.54	292.735	221.575	204.32
1201	PA1274	194.084	0.952636	0.244036	3.70825e-05	0.000158749	259.123	279.168	244.686	144.483	149.48	87.5658
1202	PA1834	433.375	-1.04222	0.270944	3.7135e-05	0.000158749	284.217	300.001	235.567	848.052	484.158	448.254
1203	PA3639	8379.76	1.42152	0.381378	3.71207e-05	0.000158749	11130.8	9417.39	16918.3	7352.3	3231.03	2228.76
1204	PA4358	943.207	-0.700689	0.175855	3.70909e-05	0.000158749	705.906	701.391	723.418	1062.89	1358.55	1107.08
1205	PA1064	365.568	0.702128	0.176244	3.77597e-05	0.000161286	467.513	433.335	469.614	276.402	281.764	264.782
1206	PA0743	272.101	-0.93068	0.240085	3.77964e-05	0.000161309	158.747	180.556	208.211	275.146	363.78	446.169
1207	PA2076	105.854	-0.998979	0.259923	3.79735e-05	0.00016193	66.0082	57.6391	83.5882	162.072	130.299	135.519
1208	PA3352	1402.62	-0.761156	0.192441	3.8024e-05	0.000162011	1011.94	1070.84	990.9	2171.01	1659.5	1511.55
1209	PA2276	75.9315	1.29919	0.34781	3.85407e-05	0.000164077	92.7389	101.389	138.301	61.5623	32.4095	29.1886
1210	PA1086	2029.68	-0.975561	0.253066	3.92984e-05	0.000167164	1285.25	1281.95	1416.44	3877.17	2038.49	2278.8
1211	PA4600	255.83	0.782583	0.19857	4.07757e-05	0.000173305	338.77	323.612	320.675	173.38	209.67	168.877
1212	PA4606	2893.5	0.823352	0.210336	4.10809e-05	0.000174458	3812.11	3975.71	3421.04	1540.31	2137.04	2474.78
1213	PA1537	165.999	1.12267	0.295268	4.1186e-05	0.00017476	262.942	222.223	211.25	60.3059	132.945	106.33
1214	PA4744	6322.64	0.575733	0.143476	4.12758e-05	0.000174997	7893.17	7452.8	7466.71	5237.82	4971.22	4914.11
1215	PA2006	615.455	0.919115	0.237237	4.15665e-05	0.000176084	825.376	863.892	759.893	560.342	368.41	314.82
1216	PA4959	5323.16	0.670805	0.168908	4.16664e-05	0.000176363	6711.02	6604.88	6442.37	4678.73	3936.76	3565.18
1217	PA0811	79.5074	1.16715	0.310285	4.17533e-05	0.000176481	96.5575	92.3614	148.939	40.2039	48.9449	50.0376
1218	PA5327	107.917	-1.05667	0.277647	4.1763e-05	0.000176481	72.009	53.4724	79.0289	116.843	173.953	152.198
1219	PA5161	3182.56	1.10796	0.292397	4.20124e-05	0.000177389	3695.37	3121.54	6468.21	2501.44	1670.08	1638.73
1220	PA0245	79.9904	1.0279	0.269741	4.26232e-05	0.000179821	111.287	107.639	106.385	54.024	44.315	56.2923
1221	PA2543	1931.45	1.29462	0.347793	4.26661e-05	0.000179855	2881.45	2484.73	3044.13	496.267	995.434	1686.68
1222	PA0252	48.3848	-1.72865	0.483048	4.29092e-05	0.000180731	22.3664	17.3612	21.277	138.201	53.5749	37.5282
1223	PA4471	86.2443	-1.09031	0.287239	4.29952e-05	0.000180946	65.4627	43.7501	48.6331	141.97	107.15	110.5
1224	PA5488	1375.24	-0.745015	0.18976	4.3646e-05	0.000183534	1055.04	1145.14	829.803	1677.26	1619.81	1924.36
1225	PA3258	198.455	-1.38827	0.379372	4.38226e-05	0.000184127	87.2836	90.9725	130.702	126.894	367.087	387.791
1226	PA5520	199.938	-0.850414	0.219347	4.39594e-05	0.00018455	129.834	136.806	153.498	214.84	281.103	283.546
1227	PA1479	589.929	0.696467	0.176461	4.4329e-05	0.000185951	765.914	761.114	676.305	487.473	406.772	441.999
1228	PA2782	46.7447	-1.18964	0.318119	4.47946e-05	0.000187751	25.094	29.1668	27.3561	65.3314	66.8032	66.7168
1229	PA4382	56.1366	-1.54289	0.427148	4.52693e-05	0.000189586	28.9127	25.0001	24.3166	37.6912	97.8899	123.009
1230	PA0002	2995.35	0.656164	0.166047	4.60749e-05	0.000192803	3699.19	3757.65	3609.49	2500.18	1982.93	2422.65
1231	PA2405	138.703	-0.991538	0.261283	4.61306e-05	0.000192879	72.5545	79.8614	121.583	178.405	198.425	181.386
1232	PA1224	53.3543	1.23301	0.333523	4.62562e-05	0.000193247	64.9172	79.1669	83.5882	26.3838	26.4567	39.6131
1233	PA0798	67.7028	-1.27718	0.348627	4.6901e-05	0.000195782	31.0948	35.4168	45.5936	69.1005	85.3229	139.688
1234	PA4147	628.608	0.879268	0.228136	4.70227e-05	0.000196131	716.817	674.308	1085.13	458.576	409.418	427.405
1235	PA3360	85.8062	1.04156	0.275675	4.725e-05	0.000196919	100.376	112.5	139.82	51.5113	52.252	58.3772
1236	PA0155	180.599	0.969676	0.253806	4.80648e-05	0.000200154	244.394	222.917	262.923	84.177	146.173	123.009
1237	PA0961	205.969	1.11784	0.298492	4.82625e-05	0.000200814	286.945	286.112	287.24	67.8442	140.882	166.792
1238	PA3140	131.701	-0.950989	0.248579	4.85097e-05	0.00020168	90.0112	86.8058	86.6278	202.276	193.134	131.349
1239	PA0096	121.368	-0.996337	0.262229	4.93719e-05	0.000205099	76.9187	90.2781	66.8706	126.894	185.858	181.386
1240	PA5468	88.421	-0.998949	0.264523	4.98465e-05	0.000206903	49.6426	61.8058	59.2716	121.868	104.504	133.434
1241	PA2700	43.9155	-1.24761	0.340184	5.05248e-05	0.00020955	21.2754	24.3056	28.8759	56.5368	59.5276	72.9715
1242	PA0793	310.022	0.807454	0.2086	5.07858e-05	0.000210462	344.77	415.974	437.698	189.712	244.725	227.254
1243	PA5142	370.968	0.83866	0.217333	5.09171e-05	0.000210837	513.882	526.391	402.743	211.071	292.347	279.377
1244	PA4796	342.9	0.921604	0.241261	5.18426e-05	0.000214497	419.507	441.668	507.608	168.354	293.008	227.254
1245	PA4153	91.3933	1.04061	0.278004	5.1906e-05	0.000214586	124.925	115.278	132.221	62.8187	44.315	68.8017
1246	PA2047	100.776	-0.94059	0.247015	5.21369e-05	0.000215368	73.1	69.4447	56.2321	135.688	126.331	143.858
1247	PA4921	213.769	-0.866539	0.226973	5.2504e-05	0.000216711	129.834	146.528	167.176	261.326	242.079	335.669
1248	PA0144	48.2184	-1.38793	0.384425	5.28931e-05	0.000218142	24.003	20.139	31.9155	43.9731	87.9686	81.3111
1249	PA3255	455.328	0.781116	0.202462	5.33654e-05	0.000219913	534.612	515.279	694.542	317.862	306.898	362.773
1250	PA5269	175.436	0.916188	0.240709	5.35327e-05	0.000220426	262.396	182.639	252.284	129.406	109.134	116.754
1251	PA4454	2177.86	0.701814	0.180073	5.40344e-05	0.000222314	2906	2710.43	2542.6	1389.55	1877.77	1640.82
1252	PA4794	242.885	-0.795524	0.206898	5.47138e-05	0.00022493	159.838	177.778	185.414	351.785	271.843	310.65
1253	PA1335	259.058	-0.853714	0.223024	5.60198e-05	0.000230115	194.206	207.64	135.261	355.554	313.512	348.178
1254	PA0843	41.0927	-1.31126	0.361017	5.63485e-05	0.00023128	25.094	20.139	19.7572	51.5113	52.9134	77.1413
1255	PA4914	168.138	-0.919523	0.243472	5.78978e-05	0.00023745	98.7396	108.334	135.261	179.661	253.323	233.509
1256	PA0327	167.527	-0.843999	0.222293	6.1209e-05	0.00025083	123.288	106.945	120.063	193.481	207.024	254.358
1257	PA1765	84.555	-0.967572	0.258382	6.16085e-05	0.000252267	58.3709	47.9168	60.7914	111.817	113.764	114.67
1258	PA3087	705.569	-0.63196	0.162696	6.17749e-05	0.000252747	514.428	546.53	583.598	888.256	835.371	865.234
1259	PA2430	97.9745	-0.945693	0.252815	6.2137e-05	0.000254026	60.0075	61.1113	74.4695	121.868	122.362	148.028
1260	PA0143	604.036	-0.692392	0.179565	6.31535e-05	0.000257977	448.42	475.002	440.738	673.416	725.576	861.064
1261	PA2571	146.751	-1.01036	0.272017	6.32378e-05	0.000258117	89.4657	99.3059	91.1871	145.739	185.858	268.952
1262	PA5550	489.244	-0.791793	0.207118	6.33201e-05	0.000258248	388.958	376.39	287.24	550.291	719.623	612.961
1263	PA4458	2269.2	-0.980576	0.26273	6.34529e-05	0.000258584	1522.55	1323.62	1588.18	3956.32	3333.55	1891
1264	PA5384	14.1286	-2.68425	0.791448	6.38759e-05	0.000260102	4.9097	2.77779	0	10.051	21.1654	45.8678
1265	PA5437	864.329	1.01107	0.271122	6.40823e-05	0.000260736	1190.33	991.67	1348.05	647.032	675.308	333.584
1266	PA4885	264.824	2.46033	0.744191	6.42485e-05	0.000261206	512.791	422.224	454.416	15.0765	90.6143	93.8205
1267	PA1838	1113.13	0.821735	0.215845	6.44382e-05	0.000261771	1417.81	1484.73	1416.44	961.126	827.434	571.263
1268	PA4229	250.011	-1.01763	0.274122	6.50707e-05	0.000264132	162.566	181.945	130.702	233.685	336.662	454.508
1269	PA4967	1725.64	0.583451	0.149857	6.52145e-05	0.000264507	2140.63	2015.28	2088.19	1305.37	1407.5	1396.88
1270	PA0852	407.739	-0.837324	0.220998	6.53727e-05	0.000264939	263.487	292.362	305.477	659.596	510.615	414.895
1271	PA0363	974.912	0.739871	0.192957	6.55133e-05	0.000265301	1230.15	1027.78	1439.24	706.082	781.135	665.083
1272	PA2790	111.374	-1.36533	0.383183	6.58333e-05	0.000266387	52.3702	53.4724	69.9101	275.146	113.102	104.245
1273	PA0968	2131.65	0.575744	0.147671	6.62023e-05	0.00026767	2625.6	2446.54	2620.11	1662.18	1694.55	1740.89
1274	PA2080	270.504	-0.737051	0.192573	6.64584e-05	0.000268494	202.934	200.695	194.533	381.937	313.512	329.414
1275	PA2616	1073.99	0.661408	0.171254	6.66781e-05	0.00026917	1429.27	1401.39	1144.4	811.617	840.001	817.281
1276	PA3247	475.049	-0.791564	0.208109	6.71011e-05	0.000270666	325.677	367.362	331.313	751.311	557.575	517.055
1277	PA1812	2366.39	-0.605125	0.156256	6.79562e-05	0.0002739	1875.51	2006.26	1694.56	2982.63	2841.45	2797.94
1278	PA2867	2227.32	-0.732368	0.191672	6.86494e-05	0.000276478	1710.21	1765.28	1465.07	3375.87	2480.98	2566.51
1279	PA1307	1556.55	0.583881	0.150446	6.88552e-05	0.000276842	1840.05	1830.56	1963.56	1278.99	1218.99	1207.16
1280	PA2950	1179.17	0.809727	0.21326	6.89013e-05	0.000276842	1650.21	1588.89	1320.69	895.794	983.529	635.895
1281	PA4114	397.839	-0.727606	0.190395	6.88481e-05	0.000276842	283.126	306.945	294.838	579.188	451.749	471.188
1282	PA0017	409.469	0.828881	0.218502	6.91086e-05	0.000277458	530.794	548.613	516.727	283.94	357.827	218.915
1283	PA0302	900.538	0.720166	0.188075	7.02221e-05	0.000281709	1121.59	1092.36	1174.79	549.035	689.859	775.583
1284	PA3103	460.814	-0.755158	0.198361	7.03243e-05	0.000281899	337.133	382.64	287.24	535.215	557.575	665.083
1285	PA3365	71.185	1.19698	0.329906	7.03868e-05	0.00028193	102.558	102.084	98.7861	22.6147	48.9449	52.1225
1286	PA2552	524.798	0.716981	0.187756	7.21595e-05	0.000288807	642.08	720.141	610.954	336.708	409.418	429.489
1287	PA3254	250.115	-0.835518	0.222773	7.29021e-05	0.000291552	156.565	156.945	215.81	350.528	283.087	337.754
1288	PA1773	972.636	0.894667	0.239018	7.31104e-05	0.000292158	1388.9	1167.36	1293.34	466.114	859.182	660.913
1289	PA2485	447.006	-0.913373	0.245294	7.41154e-05	0.000295944	288.036	350.001	264.443	777.695	457.701	544.159
1290	PA0611	793.06	0.880136	0.23539	7.45184e-05	0.000297323	1041.95	918.753	1162.64	381.937	588.001	665.083
1291	PA5342	134.93	0.959427	0.260181	7.66517e-05	0.000305597	174.567	191.667	173.256	66.5878	84.6615	118.839
1292	PA4411	2264.25	-0.607873	0.158403	7.8058e-05	0.000310963	1793.13	1845.14	1688.48	2863.27	2484.95	2910.52
1293	PA0654	965.588	0.772431	0.204739	7.83719e-05	0.000311972	1203.42	1084.03	1404.28	826.694	578.741	696.357
1294	PA2031	26.2158	-1.59015	0.459027	7.95364e-05	0.000316363	8.72836	17.3612	9.11871	32.6657	45.6378	43.7829
1295	PA2948	435.075	-0.848652	0.227577	8.05489e-05	0.000320143	276.58	311.112	323.714	732.466	468.284	498.291
1296	PA3838	407.883	0.843981	0.225761	8.06748e-05	0.000320396	490.425	490.279	613.993	356.81	268.536	227.254
1297	PA2815	1090.84	-0.697768	0.184108	8.20333e-05	0.00032554	773.006	768.752	924.03	1510.16	1401.54	1167.54
1298	PA0943	1692.34	0.75942	0.201242	8.23925e-05	0.000326713	2211	2057.65	2183.93	1397.09	1372.44	931.951
1299	PA3895	321.004	-0.799962	0.213967	8.41571e-05	0.000333454	222.573	218.056	249.245	324.144	461.67	450.338
1300	PA3261	373.536	-0.687202	0.181475	8.4874e-05	0.000336036	277.671	300.001	267.482	424.654	468.945	502.461
1301	PA3720	73.3314	-1.41145	0.403146	8.59106e-05	0.000339879	38.1866	41.6668	31.9155	165.841	114.425	47.9527
1302	PA4150	75.8152	1.01305	0.278275	8.60359e-05	0.000340113	90.0112	111.111	107.905	51.5113	44.315	50.0376
1303	PA0875	322.137	-2.85261	0.90917	8.62415e-05	0.000340449	59.462	51.3891	66.8706	96.7407	763.938	894.422
1304	PA1665	85.0912	-0.989635	0.269715	8.62532e-05	0.000340449	58.9164	55.5557	51.6727	114.33	136.252	93.8205
1305	PA2466	67.0026	-1.11902	0.31154	8.65822e-05	0.000341485	32.7314	48.6113	39.5144	72.8696	99.8741	108.415
1306	PA1702	68.6743	1.35474	0.392133	8.77116e-05	0.000345675	98.1941	112.5	88.1476	30.153	20.504	62.547
1307	PA1298	35.2214	1.45671	0.421467	8.886e-05	0.000349933	48.5515	38.1946	72.9497	16.3329	16.5355	18.7641
1308	PA1244	321.115	0.80302	0.215896	8.97202e-05	0.00035305	390.049	350.001	498.49	233.685	206.362	248.103
1309	PA5008	669.037	0.749493	0.200041	9.13969e-05	0.000359374	788.826	806.947	949.866	586.726	466.961	414.895
1310	PA2998	1488.48	0.599521	0.15749	9.15448e-05	0.00035968	1818.77	1902.09	1693.04	1124.45	1252.06	1140.44
1311	PA2770	970.311	0.833641	0.224856	9.16357e-05	0.000359763	1266.16	1209.73	1296.38	489.986	696.473	863.149
1312	PA4122	52.6374	1.35063	0.391264	9.19991e-05	0.000360914	79.1008	61.1113	89.6674	17.5892	22.4882	45.8678
1313	PA2588	404.815	-1.08868	0.303728	9.25267e-05	0.000362708	252.031	255.556	232.527	363.092	458.363	867.319
1314	PA4201	434.271	0.796725	0.214324	9.35385e-05	0.000366395	570.071	534.029	566.88	233.685	334.016	366.942
1315	PA4659	240.9	-0.804838	0.217707	9.60548e-05	0.000375965	166.384	154.862	194.533	349.272	259.276	321.075
1316	PA1523	229.861	-0.76315	0.205243	9.66006e-05	0.000377814	159.838	170.139	171.736	331.683	255.969	289.801
1317	PA4904	95.7846	0.953109	0.261524	9.67043e-05	0.000377932	132.562	140.973	109.425	55.2804	63.4961	72.9715
1318	PA1518	153.655	1.17219	0.329738	9.72576e-05	0.000379642	175.658	172.917	308.517	65.3314	122.362	77.1413
1319	PA4747	11359.7	-0.683278	0.182056	9.72892e-05	0.000379642	9110.77	9113.22	7568.53	14267.4	12033.8	16064.2
1320	PA4461	5667.18	0.93827	0.257065	9.74416e-05	0.000379948	7533.67	6445.85	8714.45	2674.82	5219.25	3415.07
1321	PA1012	2003.59	0.653882	0.173555	9.76463e-05	0.000380458	2537.77	2526.4	2335.91	1363.16	1473.64	1784.67
1322	PA5446	3949.19	0.960978	0.265263	9.86611e-05	0.000384122	5664.71	6423.63	3828.34	3500.26	2124.47	2153.7
1323	PA1651	420.671	-0.732816	0.196601	9.89016e-05	0.000384767	305.493	336.112	287.24	549.035	447.78	598.366
1324	PA3276	245.652	0.941996	0.259442	0.000101821	0.000395528	296.219	250.695	440.738	180.918	159.402	145.943
1325	PA5168	716.168	0.904772	0.248178	0.000101774	0.000395528	870.109	923.614	1042.57	389.476	391.559	679.678
1326	PA5375	301.096	0.78104	0.211019	0.000103193	0.000400553	390.594	347.223	417.941	175.892	241.418	233.509
1327	PA3469	187.134	0.785999	0.212114	0.000103394	0.000401031	232.393	228.473	261.403	136.945	146.835	116.754
1328	PA3102	744.245	-0.762575	0.20645	0.000106523	0.000412857	516.064	516.668	592.716	743.773	968.316	1127.93
1329	PA4336	185.576	0.812521	0.220704	0.000107491	0.000416296	236.211	231.251	252.284	108.048	150.142	135.519
1330	PA1635	18.564	-1.85669	0.56543	0.000107574	0.000416302	7.63732	5.55557	7.59893	41.4603	17.8583	31.2735
1331	PA2440	36.2314	-1.41271	0.418651	0.000107798	0.000416859	11.456	16.6667	28.8759	48.9986	50.9292	60.4621
1332	PA2519	84.9345	-1.05823	0.296809	0.00010809	0.000417477	59.462	49.3057	48.6331	153.278	92.5985	106.33
1333	PA4402	1187.37	0.652879	0.174312	0.000108121	0.000417477	1481.64	1359.73	1551.7	941.024	1002.05	788.092
1334	PA2137	34.6027	-1.29533	0.372805	0.000111564	0.00043045	17.4567	22.2223	16.7176	46.4858	58.8662	45.8678
1335	PA1181	534.923	-0.630298	0.168541	0.000112091	0.000432158	425.508	431.251	386.026	672.16	619.087	675.508
1336	PA4858	26.9159	-1.58943	0.476708	0.000112605	0.000433816	10.3649	12.5	13.6781	60.3059	27.1181	37.5282
1337	PA3623	1900.51	0.687205	0.184912	0.0001128	0.00043424	2397.03	2092.37	2603.39	1251.35	1403.53	1655.41
1338	PA1157	379.886	0.685711	0.18459	0.000113728	0.00043724	460.967	441.668	515.207	261.326	293.67	306.48
1339	PA4693	813.258	-0.617534	0.165052	0.000113749	0.00043724	630.624	686.808	585.118	1035.25	945.166	996.582
1340	PA4233	1568.7	-0.673954	0.181229	0.000113933	0.00043762	1184.88	1315.98	1076.01	1689.82	2191.94	1953.55
1341	PA2164	34.2024	-1.69104	0.510938	0.000115434	0.000443057	13.0925	15.2778	15.1979	96.7407	35.7166	29.1886
1342	PA0779	3490.11	0.616995	0.164841	0.00011575	0.000443606	4277.44	4116.68	4360.27	2512.75	2552.41	3121.1
1343	PA5323	1225.13	0.578587	0.154076	0.000115743	0.000443606	1528.55	1505.56	1393.64	1007.61	970.962	944.46
1344	PA4371	351.948	-0.771742	0.210379	0.000117405	0.000449614	263.487	267.362	231.007	364.348	451.749	533.735
1345	PA2632	352.48	-0.763204	0.207842	0.000118465	0.000453338	252.031	243.056	278.121	505.062	482.174	354.433
1346	PA4879	548.301	-0.624168	0.167512	0.000119365	0.000456442	450.602	427.085	399.704	660.852	646.867	704.696
1347	PA0664	309.541	0.811764	0.222368	0.00012179	0.000465371	445.692	374.307	378.427	170.867	258.614	229.339
1348	PA4096	19.8668	-2.36019	0.737023	0.000123616	0.000471998	8.18284	4.86113	1.51979	7.53824	44.9764	52.1225
1349	PA5056	663.938	-0.811252	0.223298	0.000123963	0.000472972	439.691	400.696	575.999	1002.59	693.166	871.488
1350	PA0862	1134.05	0.702336	0.190476	0.000124484	0.000474608	1519.83	1261.12	1474.19	716.133	978.237	854.809
1351	PA1572	348.159	0.892035	0.24784	0.00012839	0.000489135	464.24	409.724	506.089	164.585	298.3	246.018
1352	PA4139	84.9494	-1.13355	0.325436	0.000129812	0.000494186	54.0067	50.0002	47.1134	173.38	89.2914	95.9054
1353	PA1945	121.903	-0.948844	0.267378	0.00013007	0.000494803	70.3724	86.1114	83.5882	133.176	145.512	212.66
1354	PA2321	65.1515	1.188	0.341925	0.000130478	0.00049599	74.1911	89.5836	117.024	26.3838	48.2835	35.4433
1355	PA4687	588.699	-0.756073	0.207195	0.000130699	0.000496464	456.057	456.251	373.867	595.521	795.686	854.809
1356	PA4395	1744.62	0.834823	0.230664	0.000130919	0.000496933	2386.12	2527.79	1876.94	1561.67	937.229	1177.97
1357	PA4474	1769.18	-0.62594	0.169228	0.000131964	0.000500529	1407.45	1370.84	1346.53	1868.23	2209.8	2412.23
1358	PA4719	1843.26	0.695767	0.189473	0.00013285	0.000503518	2176.64	2008.34	2718.9	1537.8	1371.12	1246.77
1359	PA0841	116.347	0.86127	0.239097	0.000133632	0.000506109	135.835	169.445	151.979	81.6643	82.0158	77.1413
1360	PA4292	1432.67	0.721557	0.196993	0.000134265	0.000508132	1892.96	1698.62	1817.66	1060.38	1277.86	848.554
1361	PA3299	2986.01	0.709284	0.193589	0.000135103	0.00051093	3675.73	3548.62	3994	1772.74	2293.8	2631.14
1362	PA0506	9014.41	0.76785	0.210988	0.000135691	0.000512778	10275.5	10211.8	13966.8	7848.56	6277.52	5506.22
1363	PA1213	16.5661	-2.39283	0.76603	0.000138791	0.000524107	5.45523	2.77779	4.55936	60.3059	15.874	10.4245
1364	PA4622	169.737	-1.24012	0.363908	0.000141547	0.000534123	91.1023	86.8058	107.905	407.065	185.858	139.688
1365	PA2680	35.7514	-1.25207	0.369316	0.000143119	0.000539659	15.8202	21.5278	22.7968	55.2804	46.9607	52.1225
1366	PA3609	94.4995	0.962152	0.271346	0.000144372	0.000543983	142.927	130.556	107.905	75.3824	60.189	50.0376
1367	PA0334	380.142	0.766421	0.211611	0.000144919	0.000545646	460.421	429.168	566.88	238.711	318.803	266.867
1368	PA0516	804.296	0.648019	0.17658	0.000145987	0.000549233	1015.76	1033.34	919.47	706.082	584.032	567.093
1369	PA0914	116.98	-0.878859	0.246342	0.000146085	0.000549233	76.3732	90.2781	72.9497	128.15	167.339	166.792
1370	PA0041	2118.53	0.684999	0.187666	0.000147548	0.00055433	2720.52	2754.18	2427.1	1316.68	1620.47	1872.24
1371	PA1644	127.025	-0.875912	0.246239	0.000147776	0.00055478	72.009	94.4447	97.2663	188.456	164.032	145.943
1372	PA2532	603.279	0.756662	0.209079	0.000147894	0.000554818	794.827	765.28	737.096	331.683	484.158	506.631
1373	PA3104	1643.27	-0.610484	0.166272	0.000149285	0.00055963	1257.43	1173.61	1430.12	1977.53	1879.75	2141.19
1374	PA1646	234.682	-1.07993	0.311625	0.00014953	0.000560139	162.566	152.084	113.984	189.712	337.323	452.423
1375	PA1861	779.137	-0.728927	0.201544	0.000150195	0.000562219	520.429	513.891	696.062	981.227	864.473	1098.74
1376	PA1342	3292.14	0.533268	0.144074	0.000152676	0.000571092	3948.49	3843.76	3946.88	2780.35	2639.72	2593.62
1377	PA1039	271.142	-1.30064	0.387285	0.000153607	0.000574157	145.109	134.723	158.058	707.338	218.929	262.697
1378	PA4729	488.332	0.665279	0.182479	0.000154132	0.000575703	615.895	652.78	539.524	349.272	361.796	410.725
1379	PA1500	56.6833	1.17457	0.34324	0.000155185	0.000579214	80.1918	61.1113	101.826	40.2039	31.7481	25.0188
1380	PA0375	1620.99	0.542392	0.146976	0.000156404	0.000583342	1909.33	1924.31	1962.04	1287.78	1297.7	1344.76
1381	PA1900	39.443	-1.28456	0.383085	0.000157016	0.000585202	19.0933	17.3612	30.3957	48.9986	70.7717	50.0376
1382	PA0070	1471.62	0.648477	0.177757	0.000158316	0.000589618	1868.96	1951.4	1614.01	1266.42	1132.35	996.582
1383	PA2380	195.282	-0.953784	0.272797	0.000160991	0.000599148	138.563	101.389	145.899	344.246	199.748	241.848
1384	PA0250	359.473	0.839683	0.236077	0.000161117	0.000599183	462.058	485.418	452.896	174.636	271.181	310.65
1385	PA0826.1	1646.06	-0.860715	0.242912	0.000161588	0.000600502	1176.15	1226.39	1007.62	2697.43	1452.47	2316.32
1386	PA0578	349.102	-1.25312	0.371887	0.000162524	0.000603543	206.753	229.167	142.86	836.745	422.646	256.443
1387	PA1669	243.297	-0.694052	0.191636	0.000162895	0.000604486	182.75	188.195	179.335	295.248	330.709	283.546
1388	PA4752	1055.24	0.590902	0.161483	0.000164091	0.000608484	1311.44	1251.39	1262.94	858.103	757.324	890.252
1389	PA2058	43.1352	-1.30522	0.385656	0.000165222	0.000612239	28.3672	28.4723	10.6385	69.1005	70.1103	52.1225
1390	PA3927	141.147	0.916634	0.259277	0.00016607	0.000614938	206.753	206.945	150.459	82.9206	116.41	83.396
1391	PA0430	1817.29	-0.713802	0.198161	0.000166807	0.000617223	1404.72	1517.37	1133.76	2277.8	1932.66	2637.4
1392	PA1074	5069.24	0.760691	0.211021	0.000167046	0.000617664	6754.12	7010.44	5554.82	2873.33	3715.19	4507.55
1393	PA0124	159.05	-1.00397	0.288837	0.000167941	0.000620527	107.468	102.778	95.7465	300.273	208.347	139.688
1394	PA4286	237.91	0.862474	0.242765	0.000168285	0.000621353	303.856	354.862	279.641	149.508	210.331	129.264
1395	PA3372	130.247	-0.818433	0.229825	0.000168463	0.000621561	98.7396	86.1114	92.7069	172.123	185.858	145.943
1396	PA0001	6683.5	0.715318	0.199469	0.000172332	0.00063538	8171.93	7520.16	9498.66	5810.73	5131.94	3967.57
1397	PA0932	861.842	0.690908	0.191634	0.000176062	0.00064867	1047.4	1041.67	1139.84	682.211	740.788	519.14
1398	PA0461	543.133	0.5998	0.164955	0.000177025	0.000651752	673.175	636.113	665.666	429.68	410.079	444.084
1399	PA3471	1387.92	0.705589	0.196695	0.000180149	0.000662779	1726.58	1511.81	1971.16	913.383	970.3	1234.26
1400	PA1660	163.163	-0.915623	0.262749	0.00018034	0.000663008	106.377	110.417	110.944	282.684	160.063	208.49
1401	PA3934	664.702	-1.10806	0.326284	0.000180804	0.000664237	391.14	357.64	452.896	446.012	1139.62	1200.9
1402	PA0310	987.185	-0.798583	0.225389	0.000181151	0.00066504	727.182	797.919	586.637	1621.98	1132.35	1057.04
1403	PA0778	154.226	0.823473	0.232638	0.000182615	0.000669936	196.934	176.389	229.488	104.279	122.362	95.9054
1404	PA4459	2766.67	-0.98459	0.28533	0.000183764	0.00067367	1870.05	1883.34	1607.93	5725.29	2763.4	2749.98
1405	PA0163	175.096	-0.766437	0.216144	0.000184226	0.000674684	122.197	120.834	138.301	194.738	222.236	252.273
1406	PA4290	224.34	0.797113	0.224811	0.000184303	0.000674684	313.676	276.39	275.081	199.763	143.528	137.603
1407	PA1920	62.0439	1.03037	0.3009	0.000186545	0.000681922	73.6456	84.028	97.2663	35.1785	38.3622	43.7829
1408	PA4657	445.336	-0.780872	0.219951	0.0001865	0.000681922	326.768	354.168	282.68	579.188	687.213	441.999
1409	PA2063	179.739	0.723431	0.202362	0.000187544	0.000685087	225.846	227.084	226.448	128.15	139.559	131.349
1410	PA4314	1549.02	0.610317	0.16887	0.000191435	0.000698806	1898.96	1697.92	2062.35	1285.27	1248.76	1100.83
1411	PA0097	107.029	-1.10475	0.325125	0.000194593	0.000709831	71.4635	77.778	42.554	99.2535	188.504	162.622
1412	PA0066	317.642	0.773485	0.21914	0.000196816	0.00071743	366.046	345.834	506.089	231.173	216.945	239.764
1413	PA2710	187.644	-0.752998	0.212633	0.000198611	0.00072346	139.108	144.445	126.142	272.633	216.284	227.254
1414	PA1367	91.7864	0.945185	0.274218	0.000199847	0.000727448	105.286	111.806	153.498	61.5623	60.189	58.3772
1415	PA4065	186.365	-0.717156	0.202007	0.000205359	0.000746986	144.018	145.139	124.622	239.967	228.851	235.594
1416	PA5516	262.7	0.667953	0.187167	0.000206149	0.00074933	327.314	325.001	322.195	187.2	199.748	214.745
1417	PA2629	2395.96	-0.847044	0.243101	0.000206509	0.000749626	1700.39	1738.2	1560.82	4359.62	2621.2	2395.55
1418	PA5362	2227.39	-0.641086	0.179349	0.000206522	0.000749626	1706.94	1554.17	1892.13	2750.2	2373.17	3087.74
1419	PA1577	389.525	0.749456	0.211972	0.000209019	0.000758155	476.787	445.14	565.36	256.3	341.292	252.273
1420	PA0103	66.1402	-1.00622	0.297248	0.000210099	0.000761537	38.1866	37.5001	51.6727	79.1515	84.0001	106.33
1421	PA1760	1104.76	-0.607072	0.169404	0.000211258	0.000765199	887.565	847.225	860.199	1231.25	1269.92	1532.4
1422	PA4416	2853.51	-0.595699	0.166262	0.000211856	0.000766822	2220.28	2270.84	2249.28	3525.38	2998.21	3857.07
1423	PA3842	32.5118	-1.27725	0.388383	0.000212131	0.000767279	20.1843	14.5834	18.2374	37.6912	52.252	52.1225
1424	PA4578	1509.87	0.643775	0.180246	0.000212694	0.000768776	1710.21	1817.37	2041.07	990.022	1218.33	1282.21
1425	PA4849	476.842	0.616982	0.172302	0.000214402	0.000774407	576.072	544.446	626.152	361.835	385.607	366.942
1426	PA1319	57.0003	1.02607	0.302948	0.000215677	0.000778463	72.009	79.1669	82.0684	32.6657	34.3937	41.698
1427	PA3427	169.419	0.86361	0.248246	0.00021611	0.00077948	210.572	197.223	262.923	104.279	143.528	97.9903
1428	PA4462	3067.72	0.627354	0.175624	0.000216663	0.000780927	3993.77	4063.21	3197.63	2439.88	2166.14	2545.66
1429	PA0610	1158.23	-0.643691	0.180702	0.000217026	0.000781687	927.934	766.669	984.821	1289.04	1544.41	1436.5
1430	PA4464	5029.48	-0.91293	0.265654	0.000218122	0.000785085	3226.22	2873.62	4027.43	5950.18	4700.7	9398.73
1431	PA1320	66.9869	0.96483	0.282061	0.000220268	0.000792256	86.7381	86.1114	98.7861	40.2039	46.2993	43.7829
1432	PA3581	627.686	-0.916464	0.266939	0.000221946	0.000797735	428.781	422.224	411.862	1183.5	767.245	552.499
1433	PA2980	563.937	0.730774	0.207846	0.000223661	0.000803338	721.181	633.335	776.611	345.503	396.189	510.801
1434	PA0439	32.1487	-1.31497	0.40808	0.000228953	0.000821774	12.547	20.139	18.2374	45.2294	38.3622	58.3772
1435	PA5433	38.676	-1.26096	0.385036	0.000231809	0.000831442	25.094	21.5278	15.1979	71.6133	42.3308	56.2923
1436	PA3106	452.175	-0.930342	0.27241	0.000232097	0.000831896	315.312	321.529	264.443	871.923	502.016	437.829
1437	PA1673	1878.62	0.553015	0.154241	0.000232912	0.000834235	2319.56	2238.2	2185.45	1429.75	1633.04	1465.69
1438	PA3200	505.683	-0.692852	0.196708	0.00023736	0.000848985	394.958	409.029	335.873	535.215	718.961	640.064
1439	PA3694	288.456	0.72987	0.207599	0.000237253	0.000848985	358.408	345.834	392.105	227.404	238.11	168.877
1440	PA0126	116.038	1.07654	0.322356	0.000237541	0.000849043	182.205	148.612	150.459	37.6912	81.3544	95.9054
1441	PA1100	392.298	0.785496	0.225994	0.000238916	0.000853365	538.976	509.724	455.936	211.071	285.733	352.348
1442	PA1983	209.233	0.986706	0.293117	0.000239997	0.000856632	243.849	245.834	358.669	92.9716	124.347	189.726
1443	PA1894	262.505	0.850286	0.247211	0.000241547	0.000861568	312.039	265.279	452.896	192.225	173.292	179.301
1444	PA3098	107.116	-0.824161	0.237991	0.000242041	0.000862733	79.6463	77.778	68.3904	130.663	152.788	133.434
1445	PA3741	87.9326	-1.12706	0.34059	0.000243503	0.000867342	51.8247	50.0002	56.2321	184.687	109.795	75.0564
1446	PA0854	800.539	-0.743002	0.213408	0.0002487	0.000885241	549.341	538.891	676.305	1263.91	907.466	867.319
1447	PA2719	82.7319	-0.96155	0.28421	0.000252426	0.000897882	54.5523	59.7224	47.1134	141.97	99.2127	93.8205
1448	PA5061	1369.77	0.74024	0.212374	0.000253583	0.000901376	1738.04	1468.75	1998.52	1103.1	1128.38	781.838
1449	PA1542	176.256	-0.957366	0.283211	0.000254406	0.000903678	114.014	122.223	110.944	330.426	223.559	156.368
1450	PA4346	115.321	-0.906161	0.266947	0.000256489	0.000910447	81.2829	84.028	63.831	152.021	121.04	189.726
1451	PA5271	436.654	-0.701087	0.200714	0.000257173	0.000912248	310.402	315.279	358.669	642.007	539.056	454.508
1452	PA2829	220.853	0.795662	0.229776	0.000259272	0.00091906	295.673	258.334	302.437	139.457	195.78	133.434
1453	PA1351	20.5693	-1.57396	0.507497	0.000261017	0.000924607	9.81941	5.55557	13.6781	28.8966	38.3622	27.1037
1454	PA3089	216.903	-0.949586	0.283525	0.000267511	0.000946958	106.922	115.278	209.73	255.044	299.622	314.82
1455	PA1661	129.977	-0.842125	0.246352	0.000267796	0.000947318	92.1933	92.3614	86.6278	211.071	147.496	150.113
1456	PA4126	122.679	0.973371	0.292176	0.000269002	0.000950928	165.839	133.334	194.533	70.3569	61.5119	110.5
1457	PA2612	1022.84	0.680195	0.194717	0.000270097	0.000953491	1269.98	1304.87	1241.66	952.331	715.654	652.574
1458	PA3353	2644.78	-0.683216	0.195919	0.000269945	0.000953491	2251.92	1890.28	1846.54	3578.15	2634.43	3667.34
1459	PA2662	559.481	0.661651	0.188747	0.000271439	0.000957573	757.185	714.586	604.875	410.834	479.528	389.876
1460	PA4692	276.995	-0.706215	0.20297	0.000274727	0.000968506	223.119	194.445	205.171	353.041	392.221	293.971
1461	PA4723	6859.06	1.00937	0.304178	0.000274975	0.000968718	9485.55	8338.22	10264.6	2232.58	5079.03	5754.33
1462	PA5274	811.45	0.770914	0.223411	0.000276094	0.000971993	1014.13	947.225	1153.52	537.728	755.339	460.763
1463	PA0331	847.448	0.587488	0.166979	0.000280877	0.000987648	986.305	968.059	1118.56	659.596	634.961	717.206
1464	PA5151	190.724	-0.699385	0.201536	0.000280924	0.000987648	152.746	137.5	136.781	244.993	224.221	248.103
1465	PA5478	768.524	0.746283	0.216374	0.000285536	0.00100318	1043.58	893.058	986.341	414.603	650.174	623.385
1466	PA0024	956.072	0.789407	0.230008	0.000285777	0.00100334	1139.6	1188.2	1358.69	864.385	699.78	485.782
1467	PA2822	331.466	0.896482	0.266375	0.00029207	0.00102473	438.055	404.862	471.134	139.457	243.402	291.886
1468	PA2203	23.7773	-1.52305	0.495835	0.000292758	0.00102645	7.09179	13.8889	12.1583	23.8711	37.7008	47.9527
1469	PA0651	1112.87	0.715973	0.207264	0.00029477	0.0010328	1369.81	1355.56	1469.63	616.879	931.277	934.035
1470	PA1913	314.443	0.812288	0.237548	0.000295217	0.00103366	391.685	416.668	416.421	197.251	293.67	170.962
1471	PA0102	439.12	0.683592	0.19729	0.000296834	0.00103791	583.709	598.613	452.896	329.17	307.559	362.773
1472	PA1234	113.829	0.94469	0.282134	0.000296713	0.00103791	169.112	125.695	164.137	52.7677	89.9529	81.3111
1473	PA0612	141.605	-1.00132	0.304079	0.000297591	0.00103985	83.465	89.5836	95.7465	175.892	127.654	277.292
1474	PA3217	1383.23	-0.937896	0.280973	0.000299823	0.00104658	948.664	918.058	875.397	2747.69	1195.84	1613.71
1475	PA4152	36.8887	1.29387	0.412099	0.000299923	0.00104658	42.0052	54.1668	63.831	17.5892	14.5512	29.1886
1476	PA4971	698.262	0.715877	0.207361	0.000301331	0.00105078	864.108	839.586	934.668	575.419	588.001	387.791
1477	PA1815	801.415	0.678518	0.19616	0.000302748	0.00105501	965.575	963.892	1053.21	571.65	511.938	742.225
1478	PA1774	2287.33	-1.1659	0.362078	0.000304589	0.0010607	1363.26	1258.34	1352.61	5612.22	2540.51	1597.03
1479	PA4312	370.316	-0.622314	0.17891	0.000305656	0.0010637	276.58	277.779	311.556	483.704	436.536	435.744
1480	PA4308	871.95	-0.819939	0.242076	0.000307547	0.00106956	620.805	619.446	600.315	758.849	1183.28	1449.01
1481	PA3122	164.488	-0.823506	0.243241	0.000311279	0.0010818	99.2851	120.834	130.702	228.66	242.74	164.707
1482	PA2468	75.2796	-0.882276	0.262758	0.000311592	0.00108216	52.9157	52.7779	47.1134	105.535	93.2599	100.075
1483	PA3430	75.0601	-0.924473	0.275953	0.000311918	0.00108256	56.7344	47.9168	45.5936	104.279	112.441	83.396
1484	PA2032	326.505	-0.638247	0.183882	0.000313153	0.00108514	255.305	254.167	247.725	374.399	443.812	383.622
1485	PA4473	686.203	-0.805949	0.237638	0.000313293	0.00108514	543.341	502.085	413.382	1177.22	749.387	731.8
1486	PA5137	1856.12	-0.842095	0.250067	0.000313155	0.00108514	1242.16	1144.45	1487.87	3051.73	1608.57	2601.96
1487	PA1904	27.5616	-1.50865	0.49333	0.000315182	0.00109095	8.72836	12.5	19.7572	45.2294	56.2205	22.9339
1488	PA5370	730.476	0.661898	0.191671	0.000319754	0.00110603	895.748	785.419	1028.89	488.729	564.851	619.215
1489	PA2406	170.476	-0.755311	0.221553	0.000320556	0.00110806	110.741	146.528	113.984	207.302	214.961	229.339
1490	PA1373	125.18	0.850673	0.252304	0.000320884	0.00110845	154.928	150	188.453	70.3569	101.858	85.4809
1491	PA1571	334.317	0.949756	0.286363	0.000327724	0.00113132	411.87	378.473	562.321	159.559	310.205	183.471
1492	PA1851	107.033	-0.966602	0.294388	0.000328179	0.00113213	58.3709	75.0002	74.4695	168.354	99.2127	166.792
1493	PA3170	628.208	-0.630667	0.182333	0.000330238	0.00113847	507.336	531.252	419.461	822.924	787.749	700.527
1494	PA2661	388.55	0.688214	0.201006	0.000335473	0.00115574	492.607	431.946	528.885	243.736	308.882	325.244
1495	PA4891	33.8683	-1.19184	0.373302	0.000336341	0.00115796	20.1843	20.139	16.7176	38.9476	50.9292	56.2923
1496	PA1847	836.811	0.566997	0.162869	0.000338282	0.00116386	1021.22	990.975	1007.62	707.338	691.182	602.536
1497	PA2634	2148.15	0.727713	0.21352	0.00034137	0.0011737	2421.58	2269.45	3440.79	1800.38	1528.54	1428.16
1498	PA1005	577.781	-0.610751	0.176811	0.000342735	0.00117761	451.147	484.029	417.941	780.208	649.513	683.847
1499	PA2706	425.825	-0.758605	0.22417	0.000345572	0.00118656	307.675	341.668	275.081	439.731	500.693	690.102
1500	PA0838	302.019	-0.949034	0.2884	0.000347824	0.00119335	189.296	204.167	202.132	605.572	327.402	283.546
1501	PA1889	368.54	-0.621821	0.18047	0.000348013	0.00119335	297.31	289.584	270.522	413.347	448.441	492.037
1502	PA5371	531.472	-0.666876	0.194547	0.000351073	0.00120262	424.417	432.64	355.63	752.568	662.741	560.838
1503	PA5469	50.6676	-1.03435	0.317578	0.000351182	0.00120262	37.0955	26.389	31.9155	66.5878	77.3859	64.6319
1504	PA2177	107.439	-0.806788	0.24003	0.000354936	0.00121467	84.0105	70.1391	74.4695	152.021	138.898	125.094
1505	PA1793	1530.92	0.609558	0.176668	0.000356411	0.0012189	1894.6	1802.78	1898.21	1054.1	1399.56	1136.27
1506	PA4142	42.5928	-1.34921	0.435836	0.000359488	0.00122861	18.5478	28.4723	18.2374	99.2535	41.0079	50.0376
1507	PA3042	83.779	-0.974163	0.298254	0.000368339	0.00125802	56.1888	59.028	45.5936	79.1515	123.024	139.688
1508	PA3245	7635.51	-0.888538	0.268492	0.000369051	0.00125962	5385.95	4458.35	5705.28	8750.64	6943.57	14569.3
1509	PA3445	21.6908	-1.70646	0.568821	0.00037232	0.00126993	7.09179	14.5834	4.55936	38.9476	48.2835	16.6792
1510	PA1843	3042	-0.512916	0.147569	0.000372964	0.00127129	2513.77	2525.7	2425.58	3803.04	3408.29	3575.6
1511	PA0919	350.955	0.699218	0.205489	0.000378043	0.00128775	453.329	440.974	427.06	242.48	318.803	223.084
1512	PA4718	349.741	-0.846047	0.255297	0.000378708	0.00128916	222.573	230.556	276.601	624.417	356.504	387.791
1513	PA2544	236.17	-0.692233	0.204446	0.000379754	0.00129187	172.385	184.028	173.256	290.222	257.292	339.839
1514	PA0571	145.703	0.78707	0.23554	0.000383872	0.00130501	172.385	201.39	185.414	85.4334	104.504	125.094
1515	PA4588	1417.7	0.649614	0.190714	0.000388208	0.00131888	1631.11	1711.12	1898.21	889.512	1106.55	1269.7
1516	PA0379	130.731	0.873858	0.263077	0.000389016	0.00132075	195.843	185.417	136.781	91.7152	105.827	68.8017
1517	PA2679	110.276	0.863186	0.260658	0.000390943	0.00132555	136.381	141.667	158.058	57.7932	90.6143	77.1413
1518	PA4842	1691.53	0.551709	0.160049	0.000390713	0.00132555	2033.16	1940.28	2100.34	1476.24	1371.12	1228.01
1519	PA0518	1215.25	0.589173	0.171706	0.000393635	0.0013338	1504.01	1365.28	1547.14	1023.94	1019.25	831.875
1520	PA0812	34.6534	-1.41106	0.466939	0.000395298	0.00133855	13.0925	15.9723	24.3166	79.1515	48.2835	27.1037
1521	PA2631	491.365	0.610051	0.178161	0.000395959	0.00133991	612.622	575.696	610.954	384.45	424.63	339.839
1522	PA3873	50.7557	1.10708	0.34476	0.000396948	0.00134237	66.5538	76.3891	72.9497	22.6147	41.0079	25.0188
1523	PA4137	42.1293	1.0874	0.341703	0.000398519	0.0013468	58.3709	54.8613	62.3112	27.6402	22.4882	27.1037
1524	PA2026	95.7702	-1.12795	0.358179	0.000400718	0.00135334	48.006	45.8335	79.0289	195.994	122.362	83.396
1525	PA5374	391.97	0.603976	0.176762	0.000402546	0.00135863	447.874	470.14	513.688	316.606	309.544	293.971
1526	PA1128	138.185	0.877781	0.26641	0.000403512	0.00136062	180.568	174.306	193.013	64.075	117.071	100.075
1527	PA2991	4679.47	-0.897043	0.274229	0.000403665	0.00136062	3313.5	2967.37	3186.99	4986.55	4336.26	9286.15
1528	PA1732	64.8184	-0.985911	0.307839	0.000407055	0.00137115	36.55	36.1112	53.1925	92.9716	72.0946	97.9903
1529	PA1825	169.956	0.759449	0.227859	0.000408945	0.00137661	225.846	206.945	212.77	106.792	113.102	154.283
1530	PA3691	306.411	-0.654408	0.193413	0.000417356	0.00140401	234.575	251.39	215.81	425.911	345.922	364.858
1531	PA1300	65.4359	-1.3685	0.449968	0.000420828	0.00141476	42.5508	34.7223	19.7572	43.9731	95.2442	156.368
1532	PA3205	186.484	0.776558	0.233295	0.00042339	0.00142245	242.212	206.251	270.522	111.817	156.756	131.349
1533	PA5561	6016.07	0.760348	0.228637	0.000431941	0.00145023	8953.66	8469.47	5570.01	5163.69	3721.8	4217.75
1534	PA1068	857.76	0.531453	0.155045	0.000432234	0.00145027	1029.95	1015.28	1015.22	675.929	724.253	685.932
1535	PA4708	394.897	-1.09689	0.348434	0.000432654	0.00145073	242.758	240.973	226.448	265.095	520.536	873.573
1536	PA0508	1121.39	0.856115	0.261024	0.000433862	0.00145383	1217.06	1331.95	1861.74	1011.38	759.969	546.244
1537	PA1276	273.233	0.830905	0.25278	0.000436832	0.00146267	376.956	331.945	355.63	125.637	213.638	235.594
1538	PA3677	992.073	0.613051	0.180841	0.000437066	0.00146267	1284.71	1265.28	1072.97	711.107	730.206	888.168
1539	PA2451	45.1551	-1.18253	0.380885	0.000438563	0.00146672	30.5493	20.139	25.8364	41.4603	67.4646	85.4809
1540	PA0271	51.9872	1.19	0.38286	0.000439686	0.00146952	58.3709	77.0836	88.1476	15.0765	35.7166	37.5282
1541	PA0068	384.658	0.897339	0.275869	0.000441333	0.00147407	535.158	593.057	398.184	165.841	288.378	327.329
1542	PA1767	2366.59	0.693744	0.206906	0.000443215	0.0014794	2870.54	2847.23	3152.04	2277.8	1527.88	1524.06
1543	PA1457	2425.78	-0.67714	0.201911	0.000444372	0.00148133	1811.68	1737.51	1955.96	2382.08	2960.51	3706.95
1544	PA4467	64.8225	-1.31524	0.432066	0.00044415	0.00148133	34.9134	32.639	34.9551	37.6912	138.236	110.5
1545	PA2953	5277.57	0.694707	0.20753	0.000450924	0.00150026	6208.59	5637.52	7943.92	4331.97	4338.9	3204.49
1546	PA3006	8013.7	0.514203	0.150244	0.000450596	0.00150026	9280.43	9486.14	9667.36	6960.31	6714.72	5973.24
1547	PA3563	491.049	-0.776851	0.23498	0.000450772	0.00150026	352.408	357.64	352.59	741.26	714.993	427.405
1548	PA0998	35.794	-1.60178	0.544353	0.000451552	0.00150138	16.3657	18.0556	12.1583	99.2535	52.252	16.6792
1549	PA2775	847.703	0.619418	0.183478	0.000453004	0.00150466	975.395	915.281	1217.35	677.185	629.67	671.338
1550	PA3022	1001.72	-1.05203	0.333269	0.000453122	0.00150466	548.25	518.752	788.769	684.723	1564.25	1905.6
1551	PA0481	53.5705	1.17625	0.374023	0.00045594	0.00151304	98.7396	74.3058	57.7519	22.6147	42.9922	25.0188
1552	PA1191	116.101	-0.855196	0.262917	0.000464001	0.0015388	73.6456	77.778	91.1871	190.969	144.189	118.839
1553	PA0583	332.033	0.733222	0.220624	0.000464589	0.00153976	396.595	361.807	506.089	237.455	281.764	208.49
1554	PA5084	142.157	0.795332	0.241077	0.000467591	0.00154871	173.476	201.39	176.295	84.177	121.701	95.9054
1555	PA2242	583.686	-0.708011	0.212962	0.00046825	0.00154989	433.691	432.64	437.698	927.203	593.292	677.593
1556	PA5259	1410.97	-1.06369	0.338511	0.000469265	0.00155225	837.377	956.253	799.407	870.667	2704.54	2297.56
1557	PA1977	177.579	0.927681	0.289768	0.000469709	0.00155229	204.571	217.362	287.24	82.9206	104.504	168.877
1558	PA5278	1566.43	-0.726172	0.219033	0.000469878	0.00155229	1267.25	1214.59	986.341	2443.65	1971.03	1515.72
1559	PA2888	160.091	-0.71219	0.214463	0.000478169	0.00157765	131.471	118.056	104.865	201.02	192.473	212.66
1560	PA2995	579.21	0.65473	0.195819	0.000477881	0.00157765	712.453	736.808	691.503	482.447	355.843	496.206
1561	PA3973	701.497	0.781941	0.237907	0.000482763	0.00159179	1029.4	1052.09	613.993	546.522	460.347	506.631
1562	PA5472	356.293	0.825687	0.253475	0.00048515	0.00159863	505.7	495.14	382.986	177.149	247.37	329.414
1563	PA3696	415.062	-0.5797	0.171972	0.000488486	0.0016086	334.405	334.029	317.635	533.959	476.221	494.121
1564	PA2749	92.4627	1.0321	0.325201	0.000491219	0.00161553	127.652	115.973	141.34	36.4348	83.3387	50.0376
1565	PA5023	294.982	-0.676853	0.203124	0.000491081	0.00161553	226.392	249.306	193.013	407.065	373.04	321.075
1566	PA5027	392.351	-0.582381	0.172913	0.000492519	0.00161877	306.038	313.195	314.596	484.96	495.402	439.914
1567	PA4136	123.795	0.939976	0.29434	0.000496344	0.0016303	159.293	160.417	177.815	47.7422	93.2599	104.245
1568	PA2792	362.919	-0.648305	0.194059	0.000499385	0.00163924	303.856	281.945	249.245	413.347	507.969	421.15
1569	PA4393	1046.19	-0.572356	0.170123	0.000503546	0.00165185	856.471	861.808	775.091	1373.22	1115.81	1294.72
1570	PA0120	318.153	-0.701879	0.212045	0.000508018	0.00166546	245.485	239.584	229.488	332.939	486.142	375.282
1571	PA4116	608.051	-0.732493	0.22253	0.000510196	0.00167153	504.608	447.918	386.026	944.793	601.89	763.074
1572	PA0808	43.2508	-1.16703	0.384382	0.000518969	0.00169919	18.5478	27.0834	28.8759	70.3569	41.6693	72.9715
1573	PA2297	9.92349	-2.15056	0.785099	0.000527912	0.00172738	1.63657	4.16668	3.03957	26.3838	13.8898	10.4245
1574	PA3324	87.7599	-0.890033	0.277654	0.000529854	0.00173263	50.7336	67.3613	62.3112	116.843	137.575	91.7356
1575	PA0996	131.92	-1.32821	0.445236	0.000535616	0.00175036	83.465	57.6391	65.3508	246.249	280.441	58.3772
1576	PA1942	5616.97	-0.83913	0.260954	0.000544097	0.0017766	4039.05	3409.73	4263	7295.76	4728.48	9965.82
1577	PA3432	109.449	-1.2977	0.435814	0.000544335	0.0017766	59.462	70.1391	41.0342	80.4079	113.764	291.886
1578	PA0410	1915.05	-0.767825	0.236232	0.000544947	0.00177747	1389.99	1277.78	1477.23	2079.3	1913.48	3352.52
1579	PA5441	1715.98	0.544549	0.16223	0.000546102	0.00178011	2110.08	2133.34	1898.21	1360.65	1277.86	1515.72
1580	PA4389	1494.23	0.760899	0.233469	0.000549441	0.00178986	1840.05	1944.45	1931.65	729.953	1328.79	1190.48
1581	PA2951	11676.6	0.737445	0.225452	0.000552015	0.0017971	12891.2	11529.9	19927.4	8774.51	8396.7	8539.75
1582	PA4668	351.933	-0.744167	0.228246	0.000552792	0.0017985	255.85	268.751	246.205	577.932	360.473	402.386
1583	PA1415	57.5817	-0.986717	0.313462	0.000556355	0.00180894	34.9134	45.8335	28.8759	66.5878	87.9686	81.3111
1584	PA0931	155.996	-0.979481	0.313282	0.000557375	0.00181112	85.6471	98.6114	117.024	300.273	134.268	200.15
1585	PA1397	120.373	0.79124	0.244697	0.000560119	0.00181888	150.564	143.75	170.216	69.1005	90.6143	97.9903
1586	PA4067	16983.5	0.634661	0.194387	0.000562238	0.00182462	19807.9	18923.7	23971.6	14875.5	10622.4	13699.9
1587	PA1210	89.2327	0.838815	0.260286	0.000568313	0.00184317	112.923	114.584	124.622	59.0495	72.0946	52.1225
1588	PA4918	963.884	0.625328	0.188907	0.000568932	0.00184401	1128.69	1084.03	1323.73	719.902	655.465	871.488
1589	PA0830	204.55	-0.771568	0.238943	0.000578065	0.00187244	143.472	127.778	173.256	324.144	233.481	225.169
1590	PA5356	362.963	0.664643	0.201879	0.000582483	0.00188556	490.97	410.418	449.857	237.455	320.126	268.952
1591	PA1442	515.424	0.741279	0.228088	0.000585306	0.00189351	720.09	713.891	522.806	292.735	396.851	446.169
1592	PA4664	693.645	0.556781	0.167067	0.00058617	0.00189511	807.374	865.281	822.204	610.597	533.103	523.31
1593	PA4751	6981.11	0.607771	0.183808	0.000596842	0.0019284	8411.41	7894.47	9197.74	6545.7	4862.75	4974.57
1594	PA2306	449.672	-0.679438	0.208195	0.000599013	0.0019342	288.036	344.446	387.545	469.884	570.142	637.98
1595	PA3628	847.869	0.77526	0.240662	0.000599646	0.00193503	1038.13	1004.86	1209.75	468.627	529.796	836.045
1596	PA4707	324.373	-0.834288	0.2617	0.000601637	0.00194024	237.302	229.862	208.211	277.658	436.536	556.668
1597	PA2712	141.809	-1.19623	0.398751	0.000604766	0.00194911	70.9179	87.5003	82.0684	358.066	150.142	102.16
1598	PA1679	710.08	-0.753642	0.233792	0.000609951	0.00196459	494.244	459.029	598.796	1159.63	869.103	679.678
1599	PA4769	302.684	0.79776	0.248845	0.000610844	0.00196624	375.865	396.529	396.664	141.97	236.126	268.952
1600	PA0570	66.3853	0.905184	0.286084	0.000613821	0.00197459	84.0105	93.7503	88.1476	37.6912	50.9292	43.7829
1601	PA3709	1121.81	-0.786368	0.245411	0.000615436	0.00197854	792.099	703.474	907.312	1275.22	1086.71	1966.06
1602	PA2762	97.8548	0.845346	0.266148	0.000616161	0.00197964	123.834	123.612	135.261	50.2549	70.7717	83.396
1603	PA2623	6742.39	0.52182	0.156002	0.000618306	0.00198529	7790.61	7308.36	8866.43	5457.69	5424.95	5606.3
1604	PA2453	357.202	0.722926	0.222324	0.000620615	0.00199146	463.149	505.557	386.026	272.633	311.528	204.32
1605	PA0384	87.9105	-1.17241	0.388896	0.000621544	0.0019932	50.7336	57.6391	42.554	203.532	110.457	62.547
1606	PA3129	271.05	0.684795	0.210321	0.00062235	0.00199454	332.223	347.918	331.313	163.329	209.67	241.848
1607	PA1232	39.508	-1.24056	0.421771	0.000624569	0.00200041	18.0022	18.7501	28.8759	32.6657	59.5276	79.2262
1608	PA0777	186.968	-0.763015	0.237535	0.000625313	0.00200155	135.29	144.445	123.103	275.146	183.213	260.613
1609	PA5542	475.834	-0.685369	0.210876	0.000625903	0.00200219	358.408	331.251	384.506	462.345	613.796	704.696
1610	PA4238	9859.88	0.581739	0.176094	0.000628188	0.00200825	12364.8	11954.9	11406	7643.77	6655.85	9133.95
1611	PA3428	27.626	-1.38029	0.475205	0.0006294	0.00201088	19.6388	8.33336	12.1583	46.4858	29.1024	50.0376
1612	PA5014	3360.65	0.553418	0.166997	0.000630424	0.0020129	4029.78	3796.54	4244.76	2363.24	2721.07	3008.51
1613	PA5408	74.4591	-1.03295	0.336605	0.000633724	0.00202218	50.1881	50.6946	34.9551	71.6133	91.2757	148.028
1614	PA0772	362.455	0.650881	0.199296	0.000634168	0.00202235	436.418	420.14	484.812	322.888	239.433	271.037
1615	PA3173	308.426	-0.75951	0.235862	0.00063946	0.00203796	243.849	241.667	185.414	446.012	443.812	289.801
1616	PA4511	295.506	0.69401	0.214584	0.000646429	0.00205889	341.497	369.446	393.625	194.738	196.441	277.292
1617	PA1473	156.141	-0.85812	0.27222	0.000649006	0.00206582	94.9209	106.25	123.103	276.402	181.89	154.283
1618	PA4896	42.6132	-1.06217	0.347531	0.000650755	0.00207011	31.0948	24.3056	21.277	70.3569	50.2678	58.3772
1619	PA1363	84.5723	-1.00468	0.32587	0.00065272	0.00207508	62.1896	52.7779	44.0738	165.841	86.6458	95.9054
1620	PA2850	189.019	0.793842	0.248439	0.000655339	0.00208212	236.757	225.001	272.042	172.123	132.284	95.9054
1621	PA1299	160.72	0.830957	0.261724	0.00066025	0.00209643	207.844	243.056	176.295	80.4079	131.622	125.094
1622	PA4601	2411.34	-0.700758	0.217044	0.000665598	0.0021121	1801.32	1856.26	1746.23	3889.73	2895.69	2278.8
1623	PA3437	390.161	-0.724392	0.22494	0.000666931	0.00211503	303.311	299.307	261.403	619.392	480.19	377.367
1624	PA1576	274.579	0.688469	0.212775	0.000668193	0.00211773	334.405	338.89	354.11	160.816	221.575	237.679
1625	PA2248	2322.95	0.568639	0.172877	0.000671892	0.00212814	2611.96	2665.29	3106.44	1673.49	1797.73	2082.82
1626	PA4738	909.374	-0.720907	0.224515	0.000676456	0.00214128	649.172	562.502	807.006	1420.96	949.135	1067.47
1627	PA2145	57.7655	-1.21408	0.412498	0.000681844	0.00215693	34.9134	31.9445	27.3561	104.279	39.6851	108.415
1628	PA5133	1163.56	0.53381	0.161681	0.000682237	0.00215693	1413.45	1372.92	1372.37	953.587	1022.55	846.47
1629	PA1603	145.779	-0.797331	0.250792	0.000686156	0.00216798	106.922	111.111	92.7069	236.198	183.874	143.858
1630	PA2034	46.6508	-1.23934	0.427182	0.000687188	0.00216991	21.8209	22.2223	31.9155	46.4858	46.9607	110.5
1631	PA5335	1073.08	0.631652	0.193952	0.000689194	0.00217491	1232.88	1259.03	1463.55	930.973	886.962	665.083
1632	PA2033	109.308	-1.09426	0.366511	0.000690455	0.00217756	59.462	50.0002	86.6278	106.792	111.118	241.848
1633	PA3483	2914.54	1.10745	0.3679	0.000697385	0.00219806	4423.64	4259.04	3600.37	660.852	2418.81	2124.51
1634	PA5054	1702.71	0.636382	0.195959	0.000703793	0.00221691	1983.52	1993.76	2304	1559.16	1320.85	1054.96
1635	PA0171	121.687	-0.740874	0.232688	0.000705859	0.00222205	82.9194	89.5836	94.2267	165.841	134.929	162.622
1636	PA2704	204.884	-0.660047	0.204532	0.000708974	0.0022305	154.383	146.528	168.696	223.634	269.197	266.867
1637	PA5098	667.325	0.742063	0.233086	0.000722733	0.00227239	806.828	893.058	834.362	379.425	427.276	662.998
1638	PA0412	15480.6	-1.05079	0.349502	0.000724844	0.00227762	10991.2	10378.5	7106.52	15273.7	12864.6	36268.9
1639	PA2624	2623.69	0.821844	0.260993	0.00072528	0.00227762	3534.44	3516.68	3173.31	2640.9	1623.78	1253.03
1640	PA0365	86.9427	-0.855692	0.273426	0.000729512	0.00228951	63.2806	54.1668	63.831	97.9971	140.221	102.16
1641	PA0505	673.375	-0.710849	0.222405	0.000730373	0.00229082	526.429	583.335	387.545	1018.92	781.796	742.225
1642	PA3984	1137.5	0.541502	0.165224	0.000731213	0.00229205	1341.99	1434.03	1294.86	1017.66	854.552	881.913
1643	PA1528	1745.59	0.506955	0.154252	0.000732888	0.00229451	2075.71	1964.59	2141.38	1334.27	1441.89	1515.72
1644	PA4629	222.252	0.741522	0.232446	0.000732541	0.00229451	307.129	304.168	234.047	199.763	150.803	137.603
1645	PA4735	2459.49	-0.533413	0.163118	0.000740636	0.00231736	1962.24	2000.7	2009.16	3325.62	2694.62	2764.58
1646	PA0054	262.127	-0.688955	0.215068	0.000749348	0.00234319	216.027	191.667	182.374	395.758	307.559	279.377
1647	PA1766	2322.14	0.703269	0.219587	0.000750012	0.00234384	3154.21	2381.26	3202.19	2149.65	1667.43	1378.12
1648	PA0391	1120.21	-0.728955	0.230021	0.000752539	0.00235031	799.736	850.003	819.165	1830.54	1016.6	1405.22
1649	PA2019	120.383	0.790299	0.250714	0.000753218	0.00235101	142.381	163.195	159.578	65.3314	95.9056	95.9054
1650	PA0845	133.582	-0.975855	0.321592	0.00075584	0.00235776	89.4657	58.3335	110.944	244.993	130.961	166.792
1651	PA3177	384.49	-0.704883	0.221713	0.000762717	0.00237777	261.305	258.334	340.432	549.035	384.945	512.886
1652	PA2023	1339.48	0.596748	0.184075	0.000763182	0.00237778	1637.11	1632.64	1609.45	1268.94	963.025	925.696
1653	PA5523	340.171	-0.5794	0.178569	0.000766096	0.00238542	267.306	284.723	255.324	385.707	422.646	425.32
1654	PA1264	62.3024	1.0897	0.36222	0.000769535	0.00239468	85.6471	82.6392	95.7465	20.102	54.2363	35.4433
1655	PA0201	285.23	0.926999	0.30187	0.000775532	0.00241188	346.407	301.39	501.529	265.095	173.953	123.009
1656	PA0503	471.233	0.764739	0.2425	0.000782531	0.00242924	582.618	443.751	784.209	342.99	375.685	298.141
1657	PA2157	14.9514	-2.17	0.834396	0.000782077	0.00242924	7.63732	1.38889	3.03957	52.7677	16.5355	8.3396
1658	PA2718	388.241	0.730265	0.230378	0.000782449	0.00242924	490.97	454.863	527.366	202.276	328.725	325.244
1659	PA0700	33.8399	-1.19044	0.412133	0.000790452	0.00245235	15.8202	15.2778	27.3561	35.1785	48.9449	60.4621
1660	PA3815	1598.75	-0.610918	0.189626	0.000791959	0.00245555	1298.89	1314.59	1130.72	1966.22	2274.62	1607.46
1661	PA2195	252.485	-0.678547	0.213054	0.000801618	0.002484	189.296	170.139	215.81	354.297	324.756	260.613
1662	PA4071	33.5651	1.17037	0.39376	0.000803755	0.00248913	46.3694	51.3891	48.6331	20.102	24.4725	10.4245
1663	PA2554	474.221	0.629867	0.196259	0.000807244	0.00249843	586.982	570.835	586.637	292.735	399.496	408.64
1664	PA1722	57.3045	1.09881	0.368962	0.000819383	0.00253447	68.1903	65.9724	110.944	38.9476	41.0079	18.7641
1665	PA1996	230.858	-1.08559	0.36802	0.000821535	0.00253946	122.743	100.695	194.533	511.344	193.134	262.697
1666	PA3016	107.243	-0.884142	0.28816	0.000821981	0.00253946	68.7359	72.2225	77.5091	195.994	116.41	112.585
1667	PA2667	910.439	0.845291	0.273271	0.000826943	0.00255325	1357.26	1281.95	927.069	488.729	500.693	906.932
1668	PA5422	362.252	0.628716	0.195937	0.000828047	0.00255513	417.325	463.89	455.936	266.351	326.079	243.933
1669	PA3473	161.739	0.783161	0.250276	0.000831807	0.0025652	241.121	221.528	158.058	97.9971	120.378	131.349
1670	PA1693	72.5152	-1.00084	0.333185	0.000835345	0.00257148	42.0052	52.7779	42.554	143.227	77.3859	77.1413
1671	PA2013	561.815	0.733989	0.233606	0.000834588	0.00257148	624.078	646.53	860.199	398.27	324.756	517.055
1672	PA3043	478.42	-0.549474	0.170061	0.000834964	0.00257148	379.684	377.779	396.664	619.392	554.93	542.074
1673	PA5145	159.72	-0.69398	0.219575	0.000838974	0.00258111	108.559	122.223	129.182	173.38	212.315	212.66
1674	PA3800	2126.27	0.512961	0.157941	0.000841922	0.00258863	2536.13	2543.06	2466.61	1559.16	1878.43	1774.25
1675	PA2845	175.928	1.21936	0.424672	0.000846914	0.00260243	249.849	256.945	253.804	31.4093	92.5985	170.962
1676	PA5007	414.993	0.589896	0.183265	0.000847681	0.00260323	494.789	486.113	531.925	322.888	364.441	289.801
1677	PA5195	289.917	0.864703	0.281446	0.000860378	0.00264065	398.232	339.584	407.303	115.586	247.37	231.424
1678	PA0225	152.089	0.755884	0.241094	0.000864396	0.0026514	209.481	211.806	159.578	131.919	103.843	95.9054
1679	PA0315	735.162	0.693085	0.219337	0.000881424	0.00270202	943.754	985.42	834.362	552.804	683.906	410.725
1680	PA4613	306.35	0.685086	0.217468	0.000891796	0.00273219	378.047	371.529	395.144	175.892	238.11	279.377
1681	PA3387	57.5996	-1.02488	0.343738	0.000892476	0.00273264	38.7321	43.7501	22.7968	101.766	63.4961	75.0564
1682	PA5093	337.832	0.742005	0.238128	0.000900813	0.00275653	402.05	391.668	490.891	182.174	245.386	314.82
1683	PA2553	1560.73	0.598835	0.187892	0.000902961	0.00276146	1769.13	1774.31	2144.42	1301.6	1023.88	1351.02
1684	PA1549	1382.59	-0.594535	0.186425	0.000908273	0.00277606	1082.86	1159.03	1019.78	1985.07	1631.06	1417.73
1685	PA0953	371.941	0.799978	0.259329	0.000916105	0.00279833	498.608	483.335	455.936	168.354	275.15	350.263
1686	PA2374	33.2054	-1.29309	0.462257	0.000918581	0.00280172	20.1843	11.8056	19.7572	64.075	27.1181	56.2923
1687	PA2905	154.273	0.731818	0.233793	0.000919392	0.00280172	193.115	187.501	208.211	94.228	136.252	106.33
1688	PA4015	401.081	0.697602	0.222221	0.000918256	0.00280172	457.148	430.557	623.112	257.557	339.969	298.141
1689	PA4425	1105.72	-0.799442	0.259449	0.000918965	0.00280172	827.012	783.336	737.096	2027.79	991.466	1267.62
1690	PA3338	65.2781	-0.922	0.30737	0.000935113	0.00284794	43.0963	34.7223	53.1925	106.792	76.7245	77.1413
1691	PA4852	2169.97	0.631968	0.201351	0.0009477	0.00288457	2906.54	2797.23	2302.48	1431.01	2041.8	1540.74
1692	PA3828	2822.13	-0.819669	0.267879	0.00094854	0.00288542	2060.98	2222.23	1639.85	4277.95	2240.88	4490.88
1693	PA4111	50.6839	-0.945334	0.315424	0.000955698	0.00290548	33.2769	36.1112	28.8759	55.2804	73.4174	77.1413
1694	PA4741	2601.88	0.673476	0.213942	0.000961919	0.00292267	3285.14	3527.79	2881.51	1620.72	1756.73	2539.41
1695	PA3068	4146.46	0.552788	0.173312	0.000971742	0.00295077	4900.43	5184.74	4810.12	3134.65	2947.94	3900.85
1696	PA4961	2416.24	-0.832596	0.273399	0.000973937	0.00295569	1668.75	1676.39	1694.56	4686.27	2661.55	2109.92
1697	PA0469	291.944	0.714933	0.229483	0.000979227	0.00297	369.864	314.584	422.5	177.149	263.244	204.32
1698	PA3055	241.22	0.801128	0.260951	0.000994675	0.00301507	326.223	364.584	244.686	124.381	212.315	175.132
1699	PA5108	356.261	-0.67976	0.217744	0.00099741	0.00302158	261.851	309.029	232.527	537.728	383.622	412.81
1700	PA4494	2131.18	-0.759303	0.247001	0.00100287	0.00303634	1595.11	1449.31	1579.06	3792.99	2425.42	1945.21
1701	PA1144	29.8417	-1.23121	0.444378	0.00102414	0.00309891	12.547	11.1111	27.3561	45.2294	39.0237	43.7829
1702	PA4036	404.439	-0.584741	0.185615	0.00102912	0.00311214	303.311	313.195	340.432	478.678	438.52	552.499
1703	PA0255	342.967	0.758409	0.24681	0.00103215	0.00311949	475.15	399.307	437.698	165.841	283.748	296.056
1704	PA0351	142.036	0.787415	0.257206	0.00103407	0.00312345	175.658	184.028	189.973	70.3569	121.701	110.5
1705	PA1433	368.626	-0.652981	0.209362	0.00104382	0.00315104	301.129	282.64	256.844	384.45	427.937	558.753
1706	PA4418	3313.29	0.482565	0.150995	0.00104848	0.00316327	4036.87	3725.01	3883.05	2603.21	2679.4	2952.22
1707	PA5317	432.156	0.65993	0.212072	0.00105044	0.00316731	463.694	486.807	655.028	315.35	300.945	371.112
1708	PA4812	4065.82	0.506405	0.159128	0.00106752	0.00321694	4820.24	4522.93	5054.81	3488.95	2980.35	3527.65
1709	PA4499	679.2	-0.830465	0.275476	0.00107983	0.00325214	453.875	418.751	547.123	1277.73	775.182	602.536
1710	PA1662	159.858	-0.664026	0.21383	0.00108521	0.00326641	119.469	118.056	129.182	192.225	220.914	179.301
1711	PA0954	123.927	0.811231	0.267162	0.00109162	0.00328378	173.476	172.917	135.261	62.8187	103.181	95.9054
1712	PA0009	2066.5	0.56095	0.178125	0.00110438	0.00331853	2535.59	2659.73	2252.32	1909.69	1580.13	1461.52
1713	PA0787	107.228	0.736817	0.239981	0.00110446	0.00331853	126.016	145.139	138.301	72.8696	85.9843	75.0564
1714	PA5183.1	1953.21	-0.951598	0.323846	0.0011052	0.00331883	1279.25	1386.12	1135.28	4364.64	1727.62	1826.37
1715	PA5005	3493.53	0.489043	0.153868	0.00110609	0.00331956	4266.53	3927.79	4114.06	3135.91	2831.53	2685.35
1716	PA1468	68.4688	0.887141	0.297983	0.00111059	0.00333112	81.2829	81.2503	110.944	37.6912	49.6064	50.0376
1717	PA0652	1076.73	0.687055	0.222413	0.00111683	0.00334787	1308.71	1186.81	1545.62	915.896	915.403	587.942
1718	PA1832	2038.56	0.65343	0.210665	0.00112518	0.00336973	2728.7	2329.17	2503.09	1152.09	1814.93	1703.36
1719	PA2636	9.92932	-1.86692	0.740754	0.00112543	0.00336973	3.81866	2.08334	4.55936	22.6147	11.9055	14.5943
1720	PA1857	476.947	0.675822	0.218723	0.00112995	0.00338132	565.707	526.391	693.022	290.222	431.906	354.433
1721	PA5350	67.954	0.955148	0.324659	0.00113258	0.00338721	81.8284	87.5003	107.905	27.6402	54.8977	47.9527
1722	PA3977	1409.48	0.551454	0.175282	0.00113573	0.00339419	1790.41	1717.37	1557.78	1285.27	1117.8	988.243
1723	PA4230	334.738	-0.898049	0.303602	0.00113623	0.00339419	231.302	243.751	193.013	292.735	363.78	683.847
1724	PA5513	158.845	0.992918	0.342053	0.00114271	0.00341157	208.935	228.473	211.25	46.4858	107.811	150.113
1725	PA1515	230.645	-0.702055	0.228792	0.00115105	0.00343447	162.02	177.778	177.815	355.554	289.701	220.999
1726	PA1564	256.203	-0.77553	0.256389	0.00115612	0.0034476	178.386	175.001	199.092	449.782	291.024	243.933
1727	PA2066	26.0618	-1.19005	0.423367	0.00115778	0.00345056	12.547	18.0556	13.6781	35.1785	45.6378	31.2735
1728	PA1085	711.173	-0.824682	0.275259	0.00116019	0.00345572	511.155	511.807	463.535	1356.88	623.056	800.602
1729	PA2925	30.6887	-1.4307	0.539262	0.00116701	0.00347402	12.547	12.5	19.7572	16.3329	68.7875	54.2074
1730	PA2353	110.159	-0.723828	0.23689	0.00116917	0.00347643	91.6478	78.4725	71.4299	131.919	141.543	145.943
1731	PA4927	223.088	-0.592768	0.190553	0.00116878	0.00347643	169.112	172.223	185.414	273.889	260.599	277.292
1732	PA2870	442.58	-0.681784	0.222104	0.00116985	0.00347647	343.679	327.084	326.754	699.8	428.599	529.565
1733	PA1907	32.2946	-1.20666	0.431273	0.00117666	0.00349467	18.0022	17.3612	19.7572	35.1785	70.1103	33.3584
1734	PA5212	148.301	-0.96824	0.331811	0.00117777	0.00349595	103.104	97.917	85.108	306.555	184.536	112.585
1735	PA1084	703.202	-0.547539	0.175407	0.00121067	0.00359155	569.526	580.557	541.044	875.692	730.867	921.526
1736	PA0751	78.3835	-0.770814	0.256634	0.00122845	0.0036422	55.6433	52.7779	60.7914	103.023	95.9056	102.16
1737	PA2755	739.18	0.818337	0.274492	0.00123623	0.00366313	902.84	852.78	1126.16	312.837	562.867	677.593
1738	PA1301	80.6426	-1.11321	0.395678	0.00123927	0.00367004	56.7344	54.1668	27.3561	71.6133	92.5985	181.386
1739	PA1349	42.8002	-0.969436	0.33438	0.00124491	0.00368461	23.4575	33.3334	25.8364	57.7932	62.1733	54.2074
1740	PA5325	150.304	-0.733901	0.243304	0.00125232	0.00370441	106.377	95.1392	130.702	228.66	169.984	170.962
1741	PA3712	339.374	0.674973	0.220376	0.00125644	0.00371448	427.69	426.39	416.421	201.02	320.788	243.933
1742	PA5141	1434.78	0.501538	0.16013	0.00127011	0.00375274	1727.67	1600.01	1746.23	1268.94	1077.45	1188.39
1743	PA0324	49.7799	-1.02076	0.359974	0.00127656	0.00376754	30.5493	25.6945	36.4749	86.6898	46.2993	72.9715
1744	PA2153	40.6309	-1.17123	0.423666	0.00127725	0.00376754	20.1843	23.6112	25.8364	92.9716	43.6536	37.5282
1745	PA5193	433.472	0.580383	0.187302	0.00127732	0.00376754	568.435	525.002	477.213	388.219	318.803	323.16
1746	PA0676	43.2663	-1.14535	0.41675	0.00129696	0.00382328	24.5485	20.139	28.8759	64.075	34.3937	87.5658
1747	PA1008	1109.41	-0.675844	0.222589	0.00132365	0.00389972	884.292	981.948	639.83	1116.92	1480.25	1553.25
1748	PA2163	10.335	-1.77955	0.720724	0.00133379	0.00392736	3.27314	3.47223	4.55936	21.3583	10.5827	18.7641
1749	PA4888	144.377	-0.657423	0.216027	0.00134068	0.00394539	114.014	114.584	98.7861	178.405	168.662	191.811
1750	PA2753	464.609	-0.567462	0.183768	0.00134756	0.00396336	386.776	397.918	323.714	576.675	595.938	506.631
1751	PA1911	46.9237	-1.01804	0.360043	0.00135373	0.00397923	26.1851	30.5557	30.3957	41.4603	67.4646	85.4809
1752	PA2559.1	40.1072	-1.05039	0.369215	0.00135923	0.00399312	28.3672	24.3056	21.277	50.2549	74.7402	41.698
1753	PA0429	2372.96	0.497643	0.159883	0.00136698	0.00400903	2827.99	2856.95	2700.66	2171.01	1906.87	1774.25
1754	PA0456	1336.37	0.807767	0.274752	0.00136588	0.00400903	1946.97	2145.84	1106.4	800.31	811.56	1207.16
1755	PA2578	152.167	-0.752128	0.252286	0.00136635	0.00400903	118.378	111.111	97.2663	175.892	158.079	252.273
1756	PA4452	374.108	0.647425	0.212321	0.00137333	0.00402537	419.507	465.974	506.089	293.991	336	223.084
1757	PA1867	96.4574	-1.09041	0.388438	0.00137659	0.00403261	68.7359	75.0002	25.8364	195.994	113.102	100.075
1758	PA3203	346.507	-0.59681	0.194827	0.00137893	0.00403716	255.85	308.334	249.245	376.912	427.937	460.763
1759	PA1328	119.68	0.731525	0.243254	0.00138671	0.00405534	136.926	168.751	151.979	92.9716	96.567	70.8866
1760	PA4860	21.5556	-1.30012	0.491503	0.00138664	0.00405534	6.54627	11.8056	16.7176	32.6657	32.4095	29.1886
1761	PA1807	595.242	0.55133	0.178903	0.00139029	0.00406351	716.817	675.002	744.695	510.088	414.048	510.801
1762	PA3067	150.025	-0.811385	0.276079	0.00140009	0.00408983	106.377	110.417	95.7465	222.378	129.638	235.594
1763	PA0860	611.522	-0.516327	0.167095	0.00141527	0.00413182	509.518	497.918	486.331	789.002	673.324	713.036
1764	PA0565	141.579	0.945251	0.33235	0.00141804	0.00413755	180.568	186.806	200.612	69.1005	60.189	152.198
1765	PA2653	381.016	0.726501	0.242615	0.00142203	0.00414686	535.158	496.529	413.382	194.738	329.386	316.905
1766	PA0581	605.16	-0.540273	0.175449	0.00142614	0.00415647	453.875	538.891	471.134	775.182	728.883	662.998
1767	PA5312	2683.75	0.603092	0.197568	0.00143476	0.00417923	3141.12	2721.54	3945.36	2338.11	2084.13	1872.24
1768	PA4958	1115.41	-0.704146	0.23527	0.00143667	0.00418243	771.369	838.892	875.397	1873.25	1030.49	1303.06
1769	PA2724	20.1372	-1.42937	0.551652	0.00143783	0.00418344	7.09179	13.1945	7.59893	45.2294	18.5197	29.1886
1770	PA5477	178.575	-0.645222	0.213718	0.00144828	0.00421145	140.199	123.612	145.899	197.251	214.299	250.188
1771	PA0490	316.814	0.734724	0.24655	0.0014662	0.00426118	382.957	327.084	500.01	278.915	236.788	175.132
1772	PA5306	488.787	-0.581636	0.190784	0.00146869	0.00426599	414.597	368.057	372.348	625.674	497.386	654.659
1773	PA4532	234.968	0.739339	0.249354	0.00150482	0.00436848	282.581	286.112	326.754	115.586	194.457	204.32
1774	PA1470	71.9777	-0.837515	0.289045	0.00151449	0.00439158	45.8239	50.0002	53.1925	71.6133	96.567	114.67
1775	PA5305	223.431	0.63485	0.209658	0.00151378	0.00439158	292.4	278.473	255.324	152.021	199.748	162.622
1776	PA1829	348.604	0.699839	0.234883	0.00151952	0.00440371	370.41	371.529	571.439	270.12	230.835	277.292
1777	PA1294	355.749	0.550723	0.180043	0.00152795	0.00442563	403.141	447.918	430.099	287.709	302.929	262.697
1778	PA4013	226.569	0.612067	0.202177	0.00152992	0.00442884	273.852	280.556	275.081	149.508	186.52	193.896
1779	PA1739	136.621	-0.758297	0.257856	0.0015339	0.00443787	97.103	104.861	91.1871	202.276	128.315	195.981
1780	PA5448	699.397	0.644147	0.213993	0.00153487	0.00443819	828.103	916.67	840.442	402.039	550.3	658.829
1781	PA4326	284.828	-0.680511	0.228186	0.00153719	0.0044424	209.481	211.806	218.849	281.428	328.725	458.678
1782	PA4045	428.707	0.549728	0.179871	0.00154123	0.00445158	535.158	500.002	507.608	317.862	384.284	327.329
1783	PA2269	101.265	0.876146	0.304849	0.00154985	0.00447396	142.927	125	132.221	40.2039	73.4174	93.8205
1784	PA2688	45.8454	-0.979967	0.349775	0.00155767	0.00449401	28.9127	30.5557	25.8364	62.8187	45.6378	81.3111
1785	PA5134	2124.63	-0.68538	0.229648	0.00156112	0.00450146	1505.1	1683.34	1594.26	3598.25	2102.65	2264.2
1786	PA1899	6.95555	-2.30229	0.973688	0.00156593	0.00451278	2.18209	1.38889	1.51979	11.3074	21.1654	4.1698
1787	PA4627	375.183	-0.768138	0.26172	0.00156711	0.00451366	252.577	298.612	256.844	680.954	388.914	373.197
1788	PA1643	452.503	-0.5479	0.180049	0.00158842	0.00457249	346.407	378.473	366.268	482.447	597.26	544.159
1789	PA3030	97.9558	0.941737	0.332964	0.00159237	0.00458129	147.291	106.945	141.34	33.9221	72.756	85.4809
1790	PA1607	285.428	0.577475	0.190602	0.00160327	0.00461007	384.048	323.612	325.234	228.66	219.591	231.424
1791	PA3799	1052.41	0.519158	0.169828	0.00160492	0.00461225	1309.8	1297.23	1138.32	939.767	855.875	773.498
1792	PA1141	168.322	0.715875	0.242756	0.0016565	0.00475517	200.207	193.751	244.686	94.228	141.543	135.519
1793	PA5402	575.998	0.619651	0.206796	0.00165563	0.00475517	708.088	613.196	791.808	486.216	360.473	496.206
1794	PA0765	950.333	0.541532	0.178577	0.00168414	0.00483079	1153.23	1014.59	1243.18	771.413	841.985	677.593
1795	PA2909	261.675	0.648908	0.21844	0.00168472	0.00483079	325.132	290.279	351.071	182.174	173.292	248.103
1796	PA1180	200.687	-0.598497	0.199192	0.00169369	0.0048484	163.657	161.806	145.899	231.173	263.906	237.679
1797	PA2244	19.8892	-1.31018	0.498273	0.00169225	0.0048484	12.547	9.02781	9.11871	22.6147	41.0079	25.0188
1798	PA4135	161.818	-0.742566	0.254309	0.00169361	0.0048484	132.562	111.806	104.865	173.38	177.26	271.037
1799	PA4327	226.993	0.617152	0.206391	0.00169847	0.00485938	273.852	250.001	310.036	155.79	182.551	189.726
1800	PA4932	3759.56	0.768872	0.264854	0.00171176	0.00489468	5448.68	5254.18	3761.47	1870.74	2502.81	3719.46
1801	PA1590	1235.58	-0.5062	0.166648	0.00171899	0.00491262	1076.86	1002.09	955.945	1419.7	1622.46	1336.42
1802	PA4877	26.4521	-1.38441	0.546388	0.00172053	0.0049143	12.547	11.8056	13.6781	13.8201	44.315	62.547
1803	PA2764	125.828	0.677454	0.229639	0.0017258	0.00492661	148.382	148.612	173.256	97.9971	86.6458	100.075
1804	PA0911	204.496	-0.822258	0.287271	0.0017322	0.00494215	137.472	150.695	135.261	256.3	171.969	375.282
1805	PA2437	29.7389	-1.35194	0.528941	0.00174918	0.00498783	20.1843	12.5	9.11871	27.6402	29.7638	79.2262
1806	PA3024	142.362	0.710243	0.242	0.00175142	0.00498868	180.022	168.751	189.973	133.176	92.5985	89.6507
1807	PA3816	1916.25	-0.798157	0.277156	0.00175081	0.00498868	1526.92	1389.59	1133.76	1689.82	2117.2	3640.24
1808	PA1267	16.4634	-1.43188	0.565382	0.00175263	0.00498936	8.18284	9.02781	4.55936	16.3329	23.1496	37.5282
1809	PA4275	8370.5	0.567813	0.19044	0.00178179	0.00506957	10817.7	10379.2	9095.92	8099.84	5907.12	5923.2
1810	PA1077	152.398	-0.851185	0.298908	0.00179008	0.00509036	114.56	97.2225	101.826	292.735	174.614	133.434
1811	PA5563	1513.76	0.473265	0.15569	0.00179514	0.00510192	1734.22	1759.03	1817.66	1363.16	1238.84	1169.63
1812	PA1610	847.474	-0.833845	0.292092	0.00179834	0.00510819	653.536	690.28	411.862	1601.88	912.095	815.196
1813	PA2938	113.614	-0.765665	0.266375	0.00179994	0.00510993	72.5545	68.7502	104.865	153.278	121.701	160.537
1814	PA0976	409.53	0.686945	0.233094	0.00180246	0.00511143	511.155	532.641	498.49	281.428	404.126	229.339
1815	PA1990	190.799	0.941863	0.338472	0.00180189	0.00511143	225.301	234.723	311.556	60.3059	133.606	179.301
1816	PA2903	583.005	0.510314	0.168863	0.00180493	0.00511563	680.812	644.446	746.215	457.32	498.048	471.188
1817	PA5287	699.282	-0.733859	0.252334	0.00181821	0.00515042	546.614	571.53	413.382	1196.07	815.528	652.574
1818	PA1833	896.05	0.708369	0.242349	0.00183026	0.00518172	1185.42	1202.78	993.94	442.243	738.804	813.111
1819	PA4123	177.175	0.80529	0.282622	0.00183625	0.00519581	190.387	231.945	262.923	109.304	91.2757	177.217
1820	PA5004	2522	0.507541	0.168203	0.00183936	0.00520176	2984.55	2857.65	3097.32	2199.91	1767.97	2224.59
1821	PA1845	44.2155	0.984357	0.355225	0.00185374	0.00523955	57.2799	75.0002	48.6331	21.3583	31.7481	31.2735
1822	PA2967	1505.12	0.747796	0.25825	0.0018579	0.0052484	2024.98	2125.7	1598.81	751.311	1022.55	1507.38
1823	PA4211	64.7571	-0.890311	0.315518	0.00186078	0.00525367	43.6418	43.0557	45.5936	85.4334	112.441	58.3772
1824	PA1835	52.7658	-0.883439	0.312945	0.00188117	0.00530833	40.3687	31.9445	34.9551	70.3569	82.6773	56.2923
1825	PA0488	53.1514	0.926796	0.333123	0.00188986	0.00532992	77.4642	81.2503	53.1925	38.9476	28.441	39.6131
1826	PA5295	1386.21	0.526674	0.175417	0.00189301	0.00533589	1745.13	1793.76	1405.8	1055.35	1201.8	1115.42
1827	PA0876	225.28	-0.581177	0.195638	0.00190221	0.00535889	164.202	177.778	194.533	276.402	284.41	254.358
1828	PA0447	3379.34	0.592432	0.199909	0.00193773	0.00545597	3828.48	3710.43	4776.69	3208.78	2462.46	2289.22
1829	PA0957	71.9802	0.793184	0.277277	0.00194713	0.00547944	86.7381	99.3059	94.2267	60.3059	49.6064	41.698
1830	PA4928	1287.44	-0.706122	0.243739	0.00196482	0.0055262	925.206	944.447	995.46	2095.63	1698.52	1065.38
1831	PA3864	207.757	0.587509	0.198663	0.00199455	0.00560675	242.758	256.251	256.844	146.996	170.646	173.047
1832	PA3050	802.352	-0.706684	0.244522	0.00199827	0.00561414	590.801	625.696	566.88	1390.81	908.127	731.8
1833	PA5250	771.92	0.678513	0.232853	0.00200037	0.00561698	1011.4	914.586	966.584	415.86	756.001	567.093
1834	PA2250	2819.02	0.759804	0.265046	0.00200295	0.00562089	3549.72	3570.84	3700.68	1187.27	2510.08	2395.55
1835	PA2378	1161.5	0.470965	0.156579	0.00200395	0.00562089	1310.89	1345.84	1416.44	909.614	1027.18	959.054
1836	PA5332	8116.57	-0.788797	0.277426	0.00202688	0.00568211	6232.05	5973.63	5047.21	15060.1	6458.09	9928.3
1837	PA5233	182.52	-0.590106	0.200538	0.00203005	0.00568789	136.381	140.973	153.498	219.865	212.977	231.424
1838	PA0076	478.344	-0.521767	0.175395	0.00203334	0.00569402	366.591	400.696	396.664	562.855	519.875	623.385
1839	PA1217	27.0136	-1.09885	0.413064	0.00204083	0.00571189	16.9112	14.5834	16.7176	47.7422	39.0237	27.1037
1840	PA0094	844.937	0.629875	0.215333	0.00205349	0.00574419	1010.31	825.003	1279.66	590.495	617.764	746.394
1841	PA4845	1282.92	0.626741	0.214163	0.00207036	0.00578824	1534.56	1393.75	1797.91	746.286	1101.26	1123.76
1842	PA3364	104.572	0.817367	0.292335	0.00209695	0.00585939	145.109	123.612	135.261	61.5623	55.5591	106.33
1843	PA4724	214.038	-0.665563	0.229105	0.00210367	0.00587499	160.929	184.028	141.34	310.324	279.118	208.49
1844	PA4542	5873.78	0.612408	0.208099	0.00211207	0.00589525	6745.39	6342.38	8439.37	5597.14	4346.84	3771.58
1845	PA0316	2557.98	0.52147	0.175665	0.00211524	0.00590088	3098.57	2972.23	3045.65	2416.01	2053.7	1761.74
1846	PA3941	205.967	0.594745	0.202887	0.00211774	0.00590465	234.575	247.223	269.002	145.739	162.047	177.217
1847	PA2537	299.306	0.547965	0.185379	0.00212018	0.00590826	354.59	333.334	387.545	228.66	239.433	252.273
1848	PA3209	48.7274	0.971012	0.359974	0.00217857	0.00606657	69.2814	71.528	56.2321	41.4603	20.504	33.3584
1849	PA4276	15040.4	-0.744086	0.261508	0.00217934	0.00606657	11921.9	10964.6	9866.45	28023.4	14571.7	14894.5
1850	PA3394	103.377	0.749147	0.265185	0.00224359	0.00623977	133.653	136.112	123.103	89.2025	56.882	81.3111
1851	PA4317	1632.24	-0.519409	0.176209	0.00224399	0.00623977	1385.63	1413.2	1176.31	1872	1748.79	2197.49
1852	PA5544	1241.51	-0.623725	0.215352	0.0022511	0.00625617	896.294	867.364	1114	1273.96	1373.1	1924.36
1853	PA2587	504.386	-0.511049	0.173501	0.00227135	0.00630904	406.96	420.835	404.263	600.546	539.056	654.659
1854	PA3912	200.68	0.657096	0.227948	0.00230314	0.00639189	254.759	256.251	237.087	190.969	146.173	118.839
1855	PA4563	3997.79	-0.615056	0.212654	0.00230366	0.00639189	3274.23	3317.37	2714.34	5372.25	5682.9	3625.64
1856	PA0829	59.0413	-0.848585	0.309294	0.00235604	0.00653371	44.7329	32.639	42.554	71.6133	66.8032	95.9054
1857	PA3901	49.7347	-1.02108	0.381763	0.0023809	0.00659908	36.0045	34.7223	21.277	72.8696	93.9214	39.6131
1858	PA1405	195.913	0.575155	0.198056	0.00240149	0.00665257	238.939	244.445	224.928	157.047	147.496	162.622
1859	PA4080	95.0663	-0.815136	0.29389	0.00240312	0.00665351	74.1911	69.4447	53.1925	165.841	97.2285	110.5
1860	PA0738	49.4157	-0.973695	0.362171	0.00240508	0.00665534	35.459	30.5557	28.8759	86.6898	77.3859	37.5282
1861	PA3805	2220.9	0.556758	0.191116	0.0024067	0.00665626	2719.98	2502.79	2778.17	1415.93	1821.55	2086.99
1862	PA0212	109.804	0.694516	0.245468	0.00243576	0.00673301	128.198	143.056	139.82	71.6133	76.0631	100.075
1863	PA3630	141.839	0.698278	0.246713	0.00244724	0.00676111	202.389	177.778	150.459	115.586	85.9843	118.839
1864	PA1285	539.762	0.946251	0.353267	0.00245976	0.0067884	689.541	784.03	717.339	150.765	348.567	548.329
1865	PA2830	3097.98	0.432142	0.145942	0.00245947	0.0067884	3659.37	3656.26	3408.88	2693.66	2647	2522.73
1866	PA5211	114.033	0.721204	0.256928	0.0024802	0.00684114	128.198	136.806	167.176	67.8442	82.0158	102.16
1867	PA2499	17.0664	-1.31718	0.53381	0.00249582	0.00688056	8.72836	11.1111	4.55936	18.8456	25.7953	33.3584
1868	PA3642	748.102	0.703089	0.249329	0.00250702	0.00690773	947.027	829.864	1042.57	427.167	464.315	777.668
1869	PA3342	379.509	-0.56146	0.194413	0.0025221	0.00694555	294.582	261.806	352.59	479.935	425.292	462.848
1870	PA3259.1	420.992	-0.770846	0.278438	0.00253747	0.00698414	273.307	259.723	367.788	549.035	350.552	725.545
1871	PA5569	2583.37	0.613975	0.213649	0.00254485	0.00700073	3503.89	3577.79	2399.74	1937.33	2330.18	1751.32
1872	PA1761	337.118	-0.559394	0.193723	0.00254658	0.00700175	279.853	265.973	256.844	404.552	350.552	464.933
1873	PA5341	43.9074	-0.967522	0.362292	0.00255963	0.00703385	26.1851	38.1946	18.2374	50.2549	70.1103	60.4621
1874	PA4672	1451.57	-0.575448	0.199704	0.00256667	0.00704945	1262.88	1248.62	931.629	1536.54	2030.55	1699.19
1875	PA0359	432.703	-0.640823	0.225112	0.00257723	0.00707468	343.134	322.223	329.794	689.749	502.678	408.64
1876	PA0213	225.615	0.848907	0.311621	0.00258049	0.00707983	294.582	326.39	267.482	80.4079	168	216.83
1877	PA0142	374.716	-0.692504	0.245695	0.00258336	0.00708393	257.487	300.001	282.68	608.085	476.882	323.16
1878	PA2193	34.0856	-1.0815	0.419936	0.00259883	0.00712256	18.5478	18.0556	25.8364	62.8187	54.2363	25.0188
1879	PA2594	69.952	-0.766835	0.275817	0.00260446	0.0071342	54.0067	47.2224	50.1529	95.4844	99.8741	72.9715
1880	PA0564	119.982	-0.743917	0.267327	0.00261013	0.00714593	90.0112	84.028	86.6278	203.532	124.347	131.349
1881	PA1541	270.149	-1.9583	0.95792	0.00261273	0.00714925	85.6471	90.2781	59.2716	941.024	344.599	100.075
1882	PA3237	37.6812	1.04844	0.404672	0.00262895	0.00718981	60.553	59.7224	34.9551	16.3329	21.1654	33.3584
1883	PA0232	39.9278	0.974015	0.363885	0.00264054	0.00721767	62.1896	52.0835	51.6727	23.8711	33.0709	16.6792
1884	PA1980	50.0089	0.937019	0.352933	0.00265238	0.00724618	85.1015	59.028	56.2321	37.6912	24.4725	37.5282
1885	PA2943	83.8297	0.806821	0.294519	0.00265563	0.00725121	111.287	107.639	106.385	37.6912	62.8347	77.1413
1886	PA5153	3081.76	-0.456234	0.156298	0.00266965	0.00728563	2473.4	2495.15	2766.01	3380.9	3478.4	3896.68
1887	PA0293	98.9945	0.720769	0.258735	0.0026735	0.00729227	114.56	129.167	130.702	57.7932	72.0946	89.6507
1888	PA2489	62.8254	-0.879869	0.325786	0.00269099	0.00733554	43.6418	40.2779	44.0738	61.5623	114.425	72.9715
1889	PA3735	1364.19	0.510435	0.176094	0.00269222	0.00733554	1654.02	1656.26	1531.94	1287.78	970.962	1084.15
1890	PA2647	4750.14	0.472931	0.162128	0.00269729	0.00734549	5448.68	5029.88	6185.53	3686.2	4001.58	4148.95
1891	PA1449	426.821	-0.764974	0.277707	0.00271864	0.0073958	296.764	338.196	279.641	329.17	585.355	731.8
1892	PA4980	25.627	1.18071	0.471914	0.0027178	0.0073958	36.0045	36.1112	39.5144	23.8711	9.92127	8.3396
1893	PA1254	46.1442	-0.849861	0.314014	0.0027562	0.00749402	32.1858	29.8612	33.4353	59.0495	68.1261	54.2074
1894	PA3959	158.587	-0.622829	0.220221	0.00277148	0.00753159	121.652	106.945	141.34	209.814	192.473	179.301
1895	PA5015	5634.59	0.48556	0.167406	0.00278042	0.00755189	6859.95	6913.22	6077.62	5200.13	4657.71	4098.91
1896	PA4060	459.843	0.664383	0.236828	0.00280674	0.00761937	560.797	502.779	650.468	250.018	357.166	437.829
1897	PA3882	274.809	-0.699006	0.251082	0.00282303	0.00765954	202.934	220.834	186.934	468.627	267.213	302.311
1898	PA3376	12.4765	1.72885	0.791338	0.00283087	0.00767675	14.7291	14.5834	31.9155	0	5.29134	8.3396
1899	PA1562	1274.81	-0.657197	0.234432	0.00283616	0.00768706	884.838	869.447	1148.96	2054.17	1209.07	1482.36
1900	PA2809	186.572	0.812479	0.299533	0.00283823	0.0076886	261.851	249.306	214.29	75.3824	130.961	187.641
1901	PA3956	136.108	-0.639891	0.226944	0.00284765	0.00771007	121.652	97.917	91.1871	168.354	168.662	168.877
1902	PA4951	596.6	-0.59808	0.211013	0.00285068	0.00771423	444.055	408.335	551.682	854.334	724.914	596.282
1903	PA3729	2625.45	0.590361	0.207773	0.00287104	0.00776524	3024.92	2809.73	3728.03	2042.86	1666.11	2481.03
1904	PA4353	240.285	-0.551936	0.193166	0.00288392	0.00779597	204.571	200.695	168.696	285.197	284.41	298.141
1905	PA2364	672.431	-0.821526	0.304215	0.00288575	0.00779682	554.797	443.057	396.664	1202.35	482.835	954.884
1906	PA5127	168.021	0.685421	0.246304	0.0028998	0.00783067	204.025	200.001	226.448	89.2025	136.252	152.198
1907	PA3236	363.19	-0.721513	0.261897	0.00290612	0.00784363	256.941	215.973	326.754	319.119	482.835	577.517
1908	PA0522	60.8256	0.875365	0.330512	0.00291028	0.00785054	81.8284	77.0836	80.5486	48.9986	26.4567	50.0376
1909	PA0857	535.88	-1.00553	0.390049	0.00291173	0.00785054	331.678	420.835	240.126	1299.09	371.056	552.499
1910	PA0913	4117.34	-0.529185	0.185272	0.0029507	0.00795145	3413.34	3448.62	3120.12	4632.25	4174.87	5914.86
1911	PA3747	1504.36	-0.606062	0.215177	0.00296091	0.00797478	1151.05	1087.5	1275.1	2281.57	1383.69	1847.22
1912	PA5216	615.076	0.589149	0.207793	0.00298155	0.00802617	780.643	780.558	683.904	454.807	598.583	391.961
1913	PA0181	147.359	-0.739543	0.269893	0.00299085	0.008047	93.8299	131.25	94.2267	238.711	146.835	179.301
1914	PA4127	48.8696	0.957872	0.365382	0.00301888	0.00811816	63.2806	55.5557	83.5882	21.3583	42.3308	27.1037
1915	PA3769	1445.24	0.623279	0.221952	0.00302485	0.00812998	1802.95	1756.95	1764.47	1491.32	969.639	886.083
1916	PA3575	223.094	0.64137	0.229156	0.0030287	0.00813608	288.036	274.306	264.443	219.865	150.142	141.773
1917	PA2835	23.8579	-1.31627	0.553313	0.00303383	0.00814561	12.0015	13.8889	9.11871	12.5637	47.6221	47.9527
1918	PA3314	302.724	0.65031	0.232555	0.00304799	0.00817935	374.229	343.751	411.862	192.225	298.3	195.981
1919	PA2646	602.38	-0.460723	0.160304	0.00306874	0.00823074	484.424	523.613	500.01	697.287	693.828	715.121
1920	PA1323	45.2194	-0.875148	0.331263	0.00311128	0.00833616	28.9127	28.4723	34.9551	47.7422	70.7717	60.4621
1921	PA2018	341.437	0.51119	0.179206	0.00311002	0.00833616	414.052	424.307	372.348	278.915	269.197	289.801
1922	PA2969	846.115	-0.553713	0.195726	0.00311391	0.00833887	714.635	734.03	574.479	1106.86	847.938	1098.74
1923	PA4837	102.03	-0.753012	0.279174	0.0031688	0.00848143	60.0075	66.6669	95.7465	152.021	108.473	129.264
1924	PA2197	195.241	0.60718	0.216507	0.00317206	0.00848576	226.392	251.39	240.126	178.405	152.126	123.009
1925	PA3979	308.88	-0.665887	0.240653	0.00317928	0.00850065	259.123	240.279	199.092	503.806	346.583	304.395
1926	PA2754	439.353	-0.64549	0.232958	0.00320766	0.00857208	306.584	350.696	349.551	722.415	466.961	439.914
1927	PA4486	194.388	0.69188	0.251244	0.00321161	0.00857819	226.392	206.945	303.957	153.278	167.339	108.415
1928	PA1796	937.294	-0.56272	0.200006	0.0032304	0.00862391	779.006	722.225	737.096	1376.99	1109.86	898.592
1929	PA3289	36.7461	-0.964411	0.376034	0.0032423	0.00865119	22.3664	18.0556	31.9155	48.9986	59.5276	39.6131
1930	PA4354	268.402	0.546172	0.193667	0.00328799	0.00876853	361.136	308.334	293.319	212.327	214.299	220.999
1931	PA1993	172.746	-0.639001	0.230958	0.00329004	0.00876946	129.834	150	113.984	243.736	177.921	220.999
1932	PA3038	2194.03	0.69034	0.250933	0.00329507	0.00877833	2609.78	2561.81	3082.13	2324.29	1324.82	1261.36
1933	PA3755	716.223	0.572535	0.204317	0.00329834	0.00878248	895.748	776.391	919.47	483.704	515.245	706.781
1934	PA0909	48.6812	-1.07417	0.434224	0.00330919	0.00880684	28.3672	31.2501	24.3166	35.1785	56.2205	116.754
1935	PA4531	54.8844	0.838152	0.315389	0.00331298	0.00881235	60.0075	86.1114	71.4299	41.4603	39.0237	31.2735
1936	PA2549	719.623	0.691099	0.252908	0.00336472	0.00894537	879.928	831.947	996.979	741.26	377.67	489.952
1937	PA5336	299.202	-0.58814	0.210761	0.00337744	0.00897453	248.758	254.862	200.612	422.141	364.441	304.395
1938	PA4694	3820.37	0.564636	0.202545	0.00338595	0.00899252	4283.99	4023.62	5512.26	2993.94	2555.72	3552.67
1939	PA5479	1442.86	0.524479	0.185474	0.00339034	0.00899953	1736.4	1719.45	1694.56	1365.68	1194.52	946.545
1940	PA1797	120.135	0.659521	0.240659	0.00340837	0.00904272	163.111	130.556	151.979	92.9716	80.0316	102.16
1941	PA2264	118.757	-0.678232	0.247959	0.0034169	0.00906069	81.8284	89.5836	98.7861	133.176	179.906	129.264
1942	PA5017	1637.34	-0.68434	0.251211	0.00342324	0.00907282	1190.33	1245.14	1234.07	2916.04	1768.63	1469.85
1943	PA3730	1460.99	0.555078	0.198187	0.00342561	0.00907442	1827.5	1612.51	1831.34	988.766	1442.55	1063.3
1944	PA0427	1100.72	-0.472763	0.166898	0.00343637	0.00909826	945.936	952.781	837.402	1321.7	1162.11	1384.37
1945	PA0093	386.501	-0.697032	0.25697	0.00344946	0.00912821	285.854	295.14	275.081	407.065	365.764	690.102
1946	PA2910	71.7568	-1.25647	0.536177	0.00345364	0.00913458	28.3672	45.139	37.9946	221.122	56.2205	41.698
1947	PA1839	176.083	0.678483	0.248222	0.00346381	0.00915677	211.663	218.751	231.007	91.7152	157.417	145.943
1948	PA2526	539.776	0.50474	0.179364	0.00351083	0.00927631	626.806	576.391	712.78	407.065	459.024	456.593
1949	PA2310	12.7762	-1.42672	0.627577	0.00351617	0.00928217	6.54627	6.94447	3.03957	28.8966	14.5512	16.6792
1950	PA3233	316.508	0.590813	0.213142	0.00351665	0.00928217	386.776	395.835	369.308	302.786	200.41	243.933
1951	PA4508	84.8779	-0.776674	0.293941	0.00355651	0.00938255	43.6418	67.3613	69.9101	110.561	90.6143	127.179
1952	PA0934	2856.37	0.415736	0.146001	0.0035681	0.00940829	3315.14	3319.45	3206.75	2354.44	2565.64	2376.79
1953	PA1416	52.2334	-0.884011	0.340167	0.00357483	0.00941641	40.9142	34.7223	27.3561	47.7422	81.3544	81.3111
1954	PA3271	1071.86	0.555326	0.19914	0.00357378	0.00941641	1315.26	1306.95	1243.18	1069.17	787.749	708.866
1955	PA1488	165.677	-0.902699	0.351122	0.00357819	0.00942044	124.379	110.417	89.6674	322.888	111.118	235.594
1956	PA3350	1702.32	0.679526	0.249847	0.00359108	0.00944953	2280.28	2283.34	1822.22	820.412	1510.68	1496.96
1957	PA2633	204.737	-0.700346	0.25966	0.00362499	0.00953388	146.2	156.25	151.979	353.041	195.78	225.169
1958	PA0214	115.017	0.636451	0.232248	0.00363375	0.00955204	151.655	129.862	144.38	95.4844	85.3229	83.396
1959	PA3794	110.355	0.662189	0.242796	0.00364609	0.00957959	133.653	124.306	156.538	77.8951	92.5985	77.1413
1960	PA0531	66.7058	-0.931228	0.366105	0.00368789	0.00968447	40.9142	59.028	25.8364	79.1515	68.1261	127.179
1961	PA3703	445.65	-0.566323	0.204931	0.003691	0.00968769	369.319	363.196	323.714	472.396	480.19	665.083
1962	PA5225	541.547	-0.488083	0.174005	0.0037038	0.00971635	456.057	488.196	392.105	645.776	639.591	627.555
1963	PA0665	795.524	0.562756	0.203022	0.00370641	0.00971823	949.755	1019.45	905.792	794.028	551.623	552.499
1964	PA1517	175.765	0.629915	0.23036	0.00371173	0.00972722	190.933	195.834	265.963	140.714	140.221	120.924
1965	PA1333	258.684	0.555145	0.200728	0.00371463	0.00972988	301.129	336.112	291.799	211.071	180.567	231.424
1966	PA3763	4386.87	0.46456	0.16617	0.00372122	0.00973722	5070.63	5339.6	4962.1	4200.06	3329.58	3419.24
1967	PA4808	541.232	-0.481787	0.171909	0.00371968	0.00973722	414.052	470.14	457.456	678.442	589.323	637.98
1968	PA1321	111.005	0.712619	0.264891	0.00372527	0.00974286	141.836	154.862	123.103	59.0495	91.2757	95.9054
1969	PA2540	673.967	-0.546953	0.19708	0.00373238	0.0097565	573.344	598.613	445.297	927.203	761.292	738.055
1970	PA3700	1832.81	0.705709	0.262188	0.00373621	0.00976155	2331.56	2388.9	2217.37	1963.71	1177.99	917.356
1971	PA2570	39.7962	-0.94987	0.373842	0.00373975	0.00976585	30.5493	29.1668	13.6781	56.5368	46.2993	62.547
1972	PA4880	157.025	-0.632126	0.232669	0.00376021	0.0098143	123.834	105.556	130.702	185.943	164.693	231.424
1973	PA5072	380.199	0.541967	0.194983	0.003777	0.00985314	450.056	430.557	489.371	293.991	354.52	262.697
1974	PA1339	1009.39	0.508743	0.182377	0.00379031	0.00988285	1313.62	1186.11	1082.09	704.825	856.536	913.186
1975	PA1421	60.4261	1.11921	0.461897	0.00379442	0.00988854	100.922	79.8614	79.0289	8.79461	52.252	41.698
1976	PA3026	302.505	0.652632	0.240553	0.003815	0.00993715	390.049	354.862	379.946	155.79	261.26	273.122
1977	PA5442	406.182	0.623345	0.228595	0.0038545	0.010035	507.882	499.307	489.371	218.609	359.15	362.773
1978	PA3940	646.335	0.649168	0.239899	0.0038799	0.010096	833.559	831.253	731.017	506.318	339.969	635.895
1979	PA2252	77.0271	-0.716203	0.268101	0.00395235	0.0102793	60.0075	61.8058	47.1134	109.304	100.536	83.396
1980	PA2168	11.9819	-1.44888	0.65755	0.00398023	0.0103466	4.36418	6.25002	6.07914	16.3329	28.441	10.4245
1981	PA1071	588.427	0.49188	0.176979	0.00398402	0.0103512	717.362	727.086	629.191	479.935	441.166	535.819
1982	PA3715	131.018	0.766435	0.291486	0.00398688	0.0103534	195.843	161.806	145.899	57.7932	103.843	120.924
1983	PA1532	1783.08	0.438251	0.156395	0.00399043	0.0103574	2056.07	1983.34	2152.02	1388.29	1621.8	1496.96
1984	PA3020	1359.84	-0.62154	0.229676	0.00404403	0.010486	1022.31	1022.92	1101.84	2248.91	1276.54	1486.53
1985	PA4440	623.795	0.58522	0.21441	0.00404232	0.010486	700.451	653.474	919.47	582.957	431.906	454.508
1986	PA3567	340.156	-0.612108	0.225557	0.00406129	0.0105254	316.403	238.89	234.047	510.088	370.394	371.112
1987	PA4620	123.183	0.683718	0.255572	0.00406369	0.0105263	146.2	142.362	176.295	69.1005	107.15	97.9903
1988	PA3961	285.969	0.623998	0.23026	0.00406942	0.0105359	361.682	388.89	302.437	164.585	248.032	250.188
1989	PA3371	28.1789	-1.06141	0.441741	0.00408111	0.0105608	16.3657	18.0556	13.6781	31.4093	29.1024	60.4621
1990	PA1526	511.028	-0.757364	0.288868	0.00408859	0.0105749	345.861	365.279	389.065	981.227	576.095	408.64
1991	PA3997	7754.06	0.628596	0.2327	0.00411147	0.0106287	9634.48	7863.22	11137	4727.73	5331.03	7830.89
1992	PA0300	2910.29	0.45607	0.163763	0.00412118	0.0106484	3388.79	3285.43	3481.83	2487.62	2126.46	2691.61
1993	PA2677	42.0037	-0.921745	0.367455	0.00415785	0.0107378	28.9127	26.389	25.8364	35.1785	64.819	70.8866
1994	PA0081	1484.62	-0.520411	0.18944	0.00416676	0.0107554	1169.6	1145.84	1294.86	1684.8	1490.17	2122.43
1995	PA4895	16.3738	-1.50648	0.714017	0.00419978	0.0108352	5.45523	9.72225	4.55936	6.28187	28.441	43.7829
1996	PA2729	93.0234	-0.735774	0.279739	0.00420726	0.0108491	63.8262	79.8614	57.7519	152.021	102.52	102.16
1997	PA0090	917.465	0.434348	0.155928	0.00421652	0.0108675	1052.31	1007.64	1121.6	785.233	766.584	771.413
1998	PA2976	6239.36	0.471473	0.170094	0.0042282	0.0108922	7612.77	7456.97	6825.36	5844.65	5243.06	4453.35
[truncated: 3,149 more rows]

## Sheet: Pipeline B
Dataset S2.3. Differential expression results for samples sequenced with sequencing pipeline B
	Gene	baseMean	log2FoldChange	lfcSE	pvalue	padj	epiSCFM2_1.1_B	epiSCFM2_1.2_B	epiSCFM2_1.3_B	SCFM2_8.1_JMB_B	SCFM2_8.2_JMB_B	SCFM2_8.3_JMB_B
1	PA3562	6073.88	-3.15158	0.126027	3.56374e-139	1.83426e-135	1188.92	1285.8	1189.36	10848.8	10576.2	11354.1
2	PA3190	89890.2	3.69092	0.165214	4.00723e-112	1.03126e-108	161304	161298	178367	12972.4	14520.2	10879.1
3	PA3189	14655.7	3.76144	0.170252	3.13595e-110	5.38024e-107	29512	23454.9	29024.9	1958.38	2195.51	1788.37
4	PA2392	2230.14	-3.14647	0.14388	3.44013e-107	4.42659e-104	465.43	447.505	435.309	4203.01	4196.26	3633.32
5	PA3561	3045.94	-3.02353	0.146112	3.18216e-96	3.27572e-93	588.931	720.02	674.626	5229.68	5485.83	5576.54
6	PA1248	2996.61	-2.898	0.142967	1.67382e-92	1.43586e-89	713.353	688.203	708.151	4959.94	5050.56	5859.47
7	PA4973	8260.61	2.78474	0.138686	1.13495e-90	8.3451e-88	15167.5	14450.2	13708.6	2268.03	1997.8	1971.52
8	PA2425	472.829	-4.6228	0.232442	2.398e-89	1.54281e-86	39.6307	35.9664	34.0408	1089.98	874.959	762.401
9	PA3759	1951.81	3.71382	0.187812	3.44718e-88	1.9714e-85	3626.67	3987.43	3276.68	258.732	324.605	236.761
10	PA2402	45736.8	-3.15988	0.160338	1.03681e-87	5.33649e-85	9969.43	9465.39	7924.27	87752.7	84550.9	74758.4
11	PA3186	94897	3.6082	0.183734	5.27066e-87	2.46619e-84	170529	152646	203522	13260	16404.4	13020.4
12	PA2113	3644.63	-3.19229	0.167068	1.46486e-82	6.28301e-80	735.472	724.861	674.626	5657.69	7544.12	6531.03
13	PA3560	4407.58	-3.22081	0.170134	4.86394e-81	1.92574e-78	726.256	946.193	861.334	7124.75	8332.03	8454.9
14	PA2413	4760.82	-3.93356	0.210015	1.59585e-79	5.86705e-77	638.7	626.646	466.255	7518.35	10641.2	8673.8
15	PA3188	10684.3	3.22174	0.176545	1.56259e-75	5.36177e-73	21825.5	16213.2	19927.8	1889.57	2254.53	1995.35
16	PA4301	2222.38	-3.3572	0.186353	9.02617e-74	2.90361e-71	383.404	456.497	331.639	3755.74	4556.28	3850.72
17	PA3187	25605.6	3.0979	0.177445	2.14425e-69	6.49205e-67	47269.3	40075.6	50403	5118.21	6107.01	4660.77
18	PA2411	4740.15	-3.63722	0.208809	3.59348e-69	1.02753e-66	776.025	714.487	595.713	8008.29	10877.2	7469.14
19	PA2400	23091.6	-2.71287	0.157903	3.54267e-67	9.59692e-65	6398.98	6466.35	5310.36	43527.5	40254	36592.2
20	PA0048	750.496	-2.69078	0.158866	2.18006e-65	5.6104e-63	185.251	204.732	206.823	1369.35	1353.01	1183.81
21	PA0110	3062.05	-3.23207	0.191878	8.25332e-65	2.02285e-62	498.61	694.428	549.81	4827.82	6059.79	5741.83
22	PA0434	416.45	-3.17263	0.189121	2.2319e-64	5.22164e-62	82.0263	92.6827	72.2077	740.413	811.513	699.86
23	PA2424	15477.4	-3.79494	0.226482	3.12537e-64	6.99404e-62	2460.79	2019.65	1657.68	32550.6	31812.8	22362.8
24	PA3521	1073.33	2.86384	0.173858	4.9328e-62	1.05788e-59	1700.43	1978.84	1991.9	272.494	272.964	223.36
25	PA0139	9093.44	2.32087	0.140874	5.488e-62	1.12987e-59	16647.7	14298.7	14591.1	3051.11	3138.34	2833.69
26	PA1172	846.222	-2.80616	0.1721	6.69523e-61	1.3254e-58	204.605	231.707	191.866	1562.02	1311.7	1575.43
27	PA3415	1906.74	-3.13495	0.192508	9.12762e-61	1.73999e-58	364.971	400.472	387.342	2781.36	3403.93	4102.37
28	PA3518	3113.18	4.05388	0.249849	2.51961e-60	4.63159e-58	5917.88	5540.21	6180.46	476.176	321.654	242.717
29	PA3522	3871.48	3.10936	0.191664	3.01984e-60	5.35969e-58	6481	7410.46	6957.72	942.719	805.612	631.363
30	PA2493	60964.9	1.96023	0.123166	3.12288e-58	5.35782e-56	101163	98404.1	92091.6	25706.6	24330.6	24093
31	PA3517	2567.13	3.56103	0.22806	4.07316e-56	6.76277e-54	4278.27	4746.18	5195.86	377.088	510.516	294.835
32	PA3328	433.627	-4.49841	0.288945	8.68637e-56	1.39715e-53	29.4926	44.2664	33.525	959.234	967.914	567.333
33	PA1127	12249.8	2.32709	0.14982	2.03739e-55	3.17772e-53	18631	21223.6	21544.2	3634.63	4342.33	4123.22
34	PA2318	2178.55	3.08653	0.199179	2.90896e-55	4.40365e-53	3871.83	3255.65	4586.22	437.642	516.418	403.536
35	PA1984	10539.3	3.72953	0.241687	5.17263e-55	7.60673e-53	18473.4	16022.3	24395.4	1270.26	1848.78	1225.5
36	PA0035	9037.54	3.18798	0.206734	8.87992e-55	1.26958e-52	15548.1	16785.2	16609.8	1502.85	2267.81	1511.4
37	PA1983	3400.55	4.01359	0.262441	4.94258e-54	6.87553e-52	5750.14	4913.56	8574.66	322.038	475.104	367.799
38	PA0049	2320	-3.02592	0.197897	6.03796e-54	8.17826e-52	550.222	417.764	531.758	3993.82	4869.08	3557.37
39	PA3761	2700.57	3.19919	0.211059	4.9838e-53	6.57733e-51	5412.82	5046.36	4178.24	516.087	634.456	415.449
40	PA3327	1551.15	-4.0725	0.269228	6.29606e-53	8.10145e-51	161.288	181.215	167.625	2672.64	4085.6	2038.53
41	PA2446	7080.8	2.72144	0.180467	8.19721e-53	1.02905e-50	13091	12756.3	11137	2012.05	1991.9	1496.51
42	PA3892	1581.04	2.93585	0.19447	1.33101e-52	1.63112e-50	2851.57	2570.21	2983.21	328.919	444.119	308.236
43	PA3516	3081.5	3.40105	0.225431	1.46488e-52	1.75343e-50	5246.92	5412.94	6256.79	546.364	647.735	378.222
44	PA2003	1146.15	2.23912	0.14873	3.26118e-52	3.81484e-50	1852.51	1855.73	1977.46	370.206	430.84	390.135
45	PA4895	351.519	-3.1153	0.208754	1.71011e-51	1.95599e-49	70.9666	71.9328	71.6919	514.711	706.754	673.057
46	PA2412	1370.67	-3.29971	0.222163	3.78227e-51	4.23203e-49	309.673	242.082	195.476	2632.73	2735.54	2108.51
47	PA3760	5739.54	3.27676	0.220907	7.39892e-51	8.1026e-49	10880	10543	9845	945.471	1389.9	833.876
48	PA2248	36420.9	2.19603	0.148028	1.13021e-50	1.21192e-48	56664.5	55735.5	67306.3	12159	13462.3	13197.6
49	PA5082	2172.43	1.90027	0.129591	1.36022e-49	1.42879e-47	3465.38	3323.43	3512.39	880.788	950.209	902.373
50	PA2393	1803.3	-3.68454	0.253765	5.29406e-49	5.4497e-47	296.769	253.148	215.591	4242.92	3448.19	2363.14
51	PA2000	10692.1	3.03819	0.209517	1.47401e-48	1.48759e-46	20044.8	18027.5	19227.4	2916.24	1810.41	2126.38
52	PA3235	3038.08	2.51855	0.175258	6.00951e-48	5.94826e-46	5715.12	4313.89	5528.01	953.729	879.386	838.343
53	PA4709	1688.08	-1.85181	0.129825	4.44422e-47	4.31593e-45	712.431	745.611	721.561	2590.07	2787.18	2571.61
54	PA1173	471.425	-2.65429	0.187788	1.87464e-46	1.78681e-44	117.049	148.016	117.08	891.798	805.612	748.999
55	PA2001	9449.27	2.70767	0.193259	1.10952e-45	1.03831e-43	17718.6	15796.9	15762.9	2759.34	2741.44	1916.42
56	PA3629	37788.7	2.549	0.184347	1.41859e-44	1.30383e-42	61036.8	57010.9	76080.6	9471.23	12098.9	11034
57	PA2386	6368.79	-3.50207	0.256979	1.70313e-43	1.5379e-41	1375.09	870.802	785.516	10698.8	14146.9	10335.6
58	PA4333	19148.9	1.87132	0.13719	3.10214e-43	2.75288e-41	30976.5	31890.4	27565.8	8191.33	8562.21	7707.39
59	PA2112	2758.35	-2.69801	0.199116	6.08756e-43	5.31062e-41	782.476	720.712	672.563	4526.43	5901.92	3946.02
60	PA3451	701.647	-2.45294	0.181874	1.7123e-42	1.46886e-40	186.172	248.998	205.276	1274.39	1088.9	1206.14
61	PA2370	594.995	-2.56495	0.191313	4.39087e-42	3.70489e-40	159.444	203.349	145.963	1059.7	947.258	1054.26
62	PA3192	5991.52	2.24639	0.167496	5.1916e-42	4.30987e-40	9784.18	9132.7	10849.2	2135.91	2281.09	1766.03
63	PA4300	3507.84	-2.66773	0.201327	2.60443e-41	2.12778e-39	799.987	1183.43	825.23	5813.2	5934.38	6490.83
64	PA4652	461.818	-2.60958	0.196803	2.89058e-41	2.32466e-39	129.03	145.249	110.375	692.245	867.582	826.43
65	PA0173	704.914	-2.40053	0.180954	2.94706e-41	2.33362e-39	232.254	240.698	192.382	1178.05	1065.3	1320.8
66	PA4498	4856.24	-1.94052	0.146084	3.27762e-41	2.55605e-39	1859.88	2148.3	1953.73	7613.31	8408.76	7153.46
67	PA0112	1494.16	-2.97024	0.224882	5.84907e-41	4.49331e-39	275.572	419.839	299.146	2342.35	2490.61	3137.46
68	PA3195	10902.8	3.01438	0.228822	8.9024e-41	6.73833e-39	20417.2	18373.3	19560.5	3045.6	2306.17	1713.91
69	PA1190	6416.13	-2.54475	0.193021	9.14394e-41	6.81001e-39	1523.48	1957.4	2062.56	9648.76	12699.4	10605.1
70	PA2247	22005.8	2.14981	0.164362	9.26172e-41	6.81001e-39	36275	31346.1	40639	8597.32	7337.56	7839.92
71	PA3329	273.676	-4.42107	0.338276	2.24653e-40	1.62857e-38	25.806	27.6665	18.0519	645.453	606.422	318.66
72	PA2015	22464.3	2.64491	0.201167	2.31266e-40	1.65323e-38	37831.7	33021.3	45583.7	7087.59	6161.6	5100.04
73	PA2004	732.137	2.57265	0.196326	2.67807e-40	1.86942e-38	1372.33	1202.8	1194.52	166.524	215.42	241.228
74	PA3758	862.246	3.34699	0.255734	2.68772e-40	1.86942e-38	1907.8	1366.03	1446.73	119.732	202.141	131.038
75	PA4022	13594.2	2.63266	0.201791	6.06396e-40	4.16149e-38	25647.5	19924	24842	3360.76	4545.95	3244.67
76	PA2317	1216.79	2.44449	0.188076	1.15665e-39	7.73156e-38	2072.78	1814.23	2296.72	360.573	324.605	431.828
77	PA5351	1709.8	2.96606	0.228431	1.14837e-39	7.73156e-38	2844.19	2355.11	3917.78	377.088	407.232	357.375
78	PA3893	1556.6	2.39728	0.184785	1.51828e-39	1.00187e-37	2777.84	2503.82	2589.16	434.889	596.094	437.785
79	PA4023	2324.96	2.28139	0.175937	1.81655e-39	1.18352e-37	4339.1	3294.38	3967.29	722.522	765.774	860.679
80	PA1247	3958.81	-2.84879	0.22002	1.8935e-39	1.21823e-37	925.331	892.244	1022.77	5308.13	6737.04	8867.37
81	PA2291	27286.4	2.05815	0.158683	1.9976e-39	1.26934e-37	43827	38873.5	49667.5	9727.21	10439	11184.4
82	PA1982	20205.3	3.12726	0.243809	4.72232e-39	2.96412e-37	28861.3	33269.6	46938.1	3209.37	4721.53	4231.92
83	PA0111	1932.84	-2.79963	0.217914	6.90297e-39	4.28067e-37	380.639	598.979	448.719	2961.65	3400.98	3806.05
84	PA0036	13355.1	2.83945	0.221529	1.04929e-38	6.42939e-37	25617.1	23186.6	21683.4	2335.47	3923.3	3384.64
85	PA4297	3151.8	-2.46554	0.193331	2.01859e-38	1.22231e-36	863.581	1143.32	833.998	5543.46	4665.46	5860.95
86	PA5507	4173.28	2.67812	0.210398	3.40009e-38	2.03492e-36	8223.83	6568.71	6921.1	887.669	1372.2	1066.17
87	PA1249	12578.7	-1.98515	0.15702	1.33173e-37	7.87862e-36	4946.47	5729.03	4371.14	20569.2	19750.8	20105.3
88	PA5445	5664.51	2.61114	0.207536	2.28751e-37	1.33793e-35	11090.1	9432.88	8763.95	1249.62	1907.79	1542.67
89	PA0162	1725.97	2.04741	0.162552	2.46657e-37	1.42645e-35	2877.37	2571.6	2913.58	708.759	709.705	574.779
90	PA2302	18442.6	-1.85898	0.147671	2.82685e-37	1.61665e-35	7139.06	8833.9	7689.6	30314.3	27730.2	28948.9
91	PA3515	2797.97	2.27073	0.180799	3.44109e-37	1.9463e-35	4278.27	4493.03	5173.68	787.205	1053.49	1002.14
92	PA2322	2313.9	4.48676	0.363179	3.02963e-36	1.69495e-34	4152.01	3202.39	5957.65	273.87	200.665	96.7891
93	PA3416	3088.35	-2.95696	0.239377	3.48449e-36	1.92846e-34	576.028	722.787	767.98	4174.11	5183.36	7105.81
94	PA5510	3445.11	2.1517	0.173999	4.09836e-36	2.24407e-34	6282.85	5194.38	5445.49	1062.45	1381.05	1304.42
95	PA2002	2437.39	2.53897	0.205606	4.64806e-36	2.51827e-34	4543.71	4109.16	3861.05	860.145	702.328	547.975
96	PA0795	12027.4	2.31508	0.190047	3.92903e-35	2.10653e-33	20761.9	18176.2	21327.6	3139.18	4455.95	4303.39
97	PA4878	2774.13	2.12025	0.174364	4.1861e-35	2.22122e-33	4679.19	4214.99	4685.76	1084.47	1139.07	841.321
98	PA0046	3458.08	2.62281	0.215942	5.23758e-35	2.7508e-33	5560.28	6510.61	5832.83	1151.91	991.522	701.349
99	PA1999	20437.1	2.43136	0.200161	5.72941e-35	2.97871e-33	35675.9	34826.6	33249.6	6208.18	4916.3	7746.11
100	PA2552	12388.5	1.8876	0.155246	6.32565e-35	3.25581e-33	18396.9	18567.7	21723.7	4959.94	5783.88	4899.02
101	PA2746	220.997	-2.40354	0.20037	4.22498e-34	2.15307e-32	66.3584	62.2496	77.8811	399.107	358.541	361.842
102	PA2014	7828.32	2.27995	0.190825	6.60316e-34	3.33201e-32	12751.9	11310.7	15009.9	2866.69	2841.77	2188.92
103	PA0174	963.915	-2.12741	0.178156	7.13411e-34	3.56498e-32	363.128	349.289	349.691	1524.86	1348.59	1847.93
104	PA2379	4960.57	1.59579	0.133152	9.33817e-34	4.6215e-32	7456.1	7154.55	7806.16	2335.47	2378.47	2632.66
105	PA2920	4042.81	-1.81882	0.152536	1.09281e-33	5.35685e-32	1718.87	1736.07	1842.33	5718.24	6080.45	7160.91
106	PA0887	48184.5	2.53304	0.213809	2.28333e-33	1.09835e-31	88614.3	69061.7	89573.6	11915.4	17491.8	12450.1
107	PA4091	1174.12	2.46314	0.208064	2.27562e-33	1.09835e-31	1767.71	1854.35	2360.16	393.602	287.718	381.2
108	PA4356	11418.6	2.82722	0.240692	4.5207e-33	2.15445e-31	22116.7	19807.8	18318.6	1958.38	3588.37	2722.01
109	PA3757	415.137	3.06012	0.261786	1.12071e-32	5.29203e-31	903.211	649.47	678.236	86.7026	110.661	62.5407
110	PA3519	3329.04	3.37436	0.289996	1.80542e-32	8.44773e-31	6334.46	5208.9	6725.11	799.591	554.78	351.419
111	PA2012	13417.4	2.28963	0.196773	2.61678e-32	1.21338e-30	18755.5	20552.7	27750.4	4461.74	4166.75	4817.12
112	PA3940	8057.55	1.74914	0.150039	2.96662e-32	1.36332e-30	13713.1	11836.4	11820.9	3466.73	4016.25	3491.85
113	PA2110	1074.04	-2.97778	0.258671	7.78357e-32	3.54531e-30	277.415	228.248	203.213	2065.72	2359.29	1310.38
114	PA2111	1212.03	-2.72609	0.23673	8.38047e-32	3.78371e-30	322.576	315.398	296.051	2259.77	2602.75	1475.66
115	PA4469	540.606	-2.37859	0.206841	1.2034e-31	5.386e-30	164.974	170.84	177.425	824.363	1128.74	777.291
116	PA5509	2208.24	2.17071	0.188832	1.26767e-31	5.62476e-30	4356.61	3320.67	3203.96	766.561	870.533	731.13
117	PA0175	1762.01	-1.7936	0.15578	1.43536e-31	6.31438e-30	728.099	794.028	816.462	3026.33	2440.44	2766.68
118	PA2361	4550.54	-2.48877	0.217688	2.43073e-31	1.06025e-29	1317.95	1460.1	1269.31	5983.86	7401	9871
119	PA3234	11272.2	1.88564	0.164531	2.59644e-31	1.12302e-29	19342.6	16164.1	17896.7	5310.88	4770.22	4148.53
120	PA3346	5940.59	-1.37816	0.119909	2.62339e-31	1.12521e-29	3176.91	3293	3359.2	8500.98	8399.9	8913.53
121	PA0435	364.864	-2.22511	0.195467	4.88296e-31	2.07707e-29	127.187	123.116	128.942	602.79	699.377	507.771
122	PA4471	169.12	-2.89088	0.254978	7.33157e-31	3.09308e-29	42.3956	29.0498	45.9034	339.929	265.586	291.856
123	PA1301	788.391	-1.67011	0.147205	1.07363e-30	4.49268e-29	365.893	401.855	351.754	1245.49	1215.79	1149.56
124	PA4092	264.905	2.74039	0.242776	1.39127e-30	5.77488e-29	425.8	398.397	562.704	64.6829	69.3475	68.4969
125	PA1246	3233.16	-2.742	0.245525	4.24952e-30	1.74852e-28	818.42	811.319	831.935	3784.64	6012.58	7140.06
126	PA3032	820.013	-1.54788	0.137761	4.28042e-30	1.74852e-28	399.994	428.139	413.647	1244.11	1178.91	1255.28
127	PA2369	1572.16	-2.19712	0.196523	4.47157e-30	1.81222e-28	489.393	684.053	485.339	2768.98	2374.05	2631.18
128	PA3894	1670.53	2.24354	0.200951	5.90986e-30	2.37641e-28	3110.55	2570.91	2623.72	469.295	553.305	695.393
129	PA0108	5299.16	-2.80748	0.252164	6.414e-30	2.55913e-28	1158.51	1579.06	1137.79	6523.34	10200	11196.3
130	PA0555	23628.8	1.59817	0.142886	7.68036e-30	3.01931e-28	35602.2	37782	33526.5	12252.6	12155	10454.7
131	PA2360	1655.93	-2.25224	0.202281	7.68466e-30	3.01931e-28	482.942	636.329	571.988	3136.43	2220.6	2887.29
132	PA4703	1092.91	-1.89912	0.170358	8.4496e-30	3.2947e-28	442.389	495.921	429.636	1969.39	1533.02	1687.11
133	PA0423	23572.9	1.90342	0.170803	9.58611e-30	3.70975e-28	41409.5	35875.1	34707.6	9800.15	11167.9	8477.24
134	PA2385	2578.91	-3.53863	0.319793	1.1484e-29	4.41107e-28	441.468	445.43	298.114	6874.28	4513.49	2900.7
135	PA4299	3123.82	-2.2885	0.206464	1.37187e-29	5.2304e-28	886.622	1339.06	900.017	5279.23	5072.7	5265.33
136	PA2851	43484.6	1.75395	0.157798	1.43081e-29	5.415e-28	72755.5	69955.4	59220.6	19933.3	21223.3	17819.6
137	PA4302	2944.19	-2.59787	0.235267	1.89929e-29	7.13552e-28	762.2	1009.83	675.657	3945.66	5217.29	6054.53
138	PA2394	962.766	-3.82012	0.349762	5.05343e-29	1.88478e-27	154.836	114.816	98.5119	2672.64	1738.11	997.673
139	PA2114	4230.02	-2.76168	0.252274	5.12083e-29	1.89618e-27	1125.33	1085.22	969.646	4829.2	8485.48	8885.24
140	PA0132	2874.74	2.2219	0.202147	5.32541e-29	1.95785e-27	5316.97	4971.66	3963.17	1025.29	1150.87	820.474
141	PA1787	79632.3	1.92926	0.177211	1.07818e-28	3.93575e-27	131970	123280	124589	34264	37245.5	26444.3
142	PA0107	3248.45	-2.76972	0.254438	1.14861e-28	4.1633e-27	623.953	1080.38	727.234	4995.72	5116.96	6946.48
143	PA4640	22763.4	1.35736	0.124808	1.40103e-28	5.04271e-27	33931.3	32463.1	32328.4	11797.1	12917.8	13142.5
144	PA0789	10737.6	1.96819	0.180364	1.64178e-28	5.86821e-27	19554.5	17078.5	14837.6	3721.33	4517.92	4715.86
145	PA2027	126.348	-2.83486	0.261671	1.98593e-28	7.00108e-27	25.806	38.0414	26.82	246.345	197.714	223.36
146	PA2442	8020.96	2.05585	0.188748	1.98419e-28	7.00108e-27	13898.4	12778.5	12245.4	3340.11	3452.62	2410.79
147	PA3865	2832.04	1.79468	0.165193	2.11347e-28	7.40001e-27	4163.99	4845.09	4230.85	1321.18	1353.01	1078.08
148	PA5508	4260.02	2.44386	0.226295	3.02433e-28	1.05177e-26	8093.88	6706.35	6873.65	1100.99	1705.65	1079.57
149	PA0565	1128.96	2.37222	0.219618	3.18212e-28	1.09922e-26	1815.64	1498.83	2384.4	379.84	362.968	332.061
150	PA2011	7187.46	2.02941	0.187983	4.42296e-28	1.51767e-26	9886.48	10804.4	14073.8	2744.21	3009.98	2605.86
151	PA4294	1130.24	-1.84483	0.171073	4.94374e-28	1.68513e-26	454.371	527.046	474.507	1557.89	1748.44	2019.17
152	PA2389	1467.27	-2.05549	0.191576	7.58139e-28	2.5672e-26	646.994	483.472	549.81	2746.96	2101.08	2275.29
153	PA0178	8066.79	-1.84673	0.172214	9.69696e-28	3.26211e-26	3022.99	3717.68	3639.78	10958.9	13035.9	14025.5
154	PA0130	5698.16	2.11349	0.197524	1.07796e-27	3.57951e-26	9780.49	9553.92	8545.26	2091.87	2548.15	1669.24
155	PA3332	186.612	-3.50526	0.329333	1.07565e-27	3.57951e-26	35.0225	25.5915	27.3358	430.761	391.002	209.958
156	PA3331	706.99	-3.60738	0.338879	1.13579e-27	3.74739e-26	96.7727	125.191	87.6807	1497.34	1742.54	692.415
157	PA0575	1374.98	-2.16448	0.202561	1.16588e-27	3.82217e-26	477.412	514.596	485.339	2705.67	1751.39	2315.49
158	PA3038	18068	2.03267	0.188739	1.19414e-27	3.89004e-26	32560.8	23727.5	31064.8	6648.58	7979.39	6426.8
159	PA0177	4194.4	-1.82533	0.1708	1.43417e-27	4.64255e-26	1528.09	1925.59	2006.34	6051.29	6586.54	7068.58
160	PA5559	92899	2.03433	0.190668	1.47028e-27	4.7297e-26	150422	156923	142469	35914.1	43047.1	28619.8
161	PA1421	517.071	2.39138	0.224614	1.60801e-27	5.14062e-26	974.178	930.977	710.73	130.742	171.156	184.644
162	PA5506	1992.95	1.95979	0.184274	2.15274e-27	6.83959e-26	3576.9	2909.82	3064.7	711.512	945.782	748.999
163	PA2250	28872.9	1.4936	0.140007	2.30979e-27	7.29354e-26	39474	41510.1	47307.4	14967.9	15514.7	14463.3
164	PA2303	2856.4	-1.82902	0.172045	2.51315e-27	7.8873e-26	1273.71	1210.41	1227.01	4105.3	3994.12	5327.87
165	PA1288	32306.1	1.92658	0.182486	5.56877e-27	1.73712e-25	56863.6	46230.7	50975.5	11462.6	15668.1	12636.2
166	PA0794	9030.34	1.91485	0.181065	5.80926e-27	1.80122e-25	14319.6	13066.2	15588.1	3066.24	4236.1	3905.81
167	PA4501	4785.82	-1.66528	0.157796	7.68026e-27	2.36708e-25	2208.26	2110.95	2484.97	6475.17	7446.74	7988.83
168	PA3311	2182.34	-2.15628	0.20554	9.27397e-27	2.84126e-25	748.375	804.403	800.989	3048.35	3133.92	4558.02
169	PA3418	1407.51	-2.06124	0.196425	9.64731e-27	2.93815e-25	525.337	482.088	595.713	1873.05	2281.09	2687.76
170	PA4293	2953.11	-2.40178	0.2303	1.56354e-26	4.73384e-25	888.465	1039.57	828.325	3681.42	5040.24	6240.67
171	PA3478	1107.18	-2.68286	0.257901	1.89803e-26	5.71296e-25	251.609	343.064	276.452	1855.16	2527.5	1389.3
172	PA3900	177.118	-2.17715	0.209302	2.53769e-26	7.59389e-25	64.5151	55.3329	68.5973	294.514	268.537	311.214
173	PA0552	13975.4	1.82122	0.175897	2.5621e-26	7.62263e-25	22350.8	22126.3	21230.1	5473.27	7303.62	5368.07
174	PA3333	587.681	-3.33679	0.322201	2.66018e-26	7.86892e-25	93.0861	106.516	106.248	1392.75	1249.73	577.757
175	PA3330	447.737	-3.62913	0.350582	2.68109e-26	7.88546e-25	58.0636	68.4745	66.0184	868.402	1196.61	428.85
176	PA1175	472.101	-2.31177	0.223469	4.05566e-26	1.18605e-24	146.541	160.466	157.31	678.482	677.245	1012.56
177	PA2034	553.854	-1.97734	0.190841	4.21099e-26	1.22452e-24	211.057	213.723	236.222	741.789	1031.36	888.971
178	PA0796	6362.77	1.98519	0.19138	4.26329e-26	1.23276e-24	9930.72	9603.72	11059.6	2062.97	2469.95	3049.6
179	PA2013	4905.06	2.38774	0.231443	5.44423e-26	1.56544e-24	7947.34	7417.38	9448.37	1830.39	1687.95	1098.93
180	PA2174	317.132	-2.55516	0.248304	6.61731e-26	1.89218e-24	81.1047	99.5993	88.7123	593.156	392.477	647.743
181	PA2249	27641.7	1.74369	0.169551	6.704e-26	1.90638e-24	40386.5	39428.9	48539	11275.5	14141	12079.3
182	PA2109	458.375	-3.42508	0.333936	6.81334e-26	1.92683e-24	82.0263	76.7745	67.05	1206.96	849.876	467.566
183	PA1947	2658.55	-1.69039	0.163632	7.01817e-26	1.97391e-24	1202.75	1237.38	1283.75	3604.35	3893.79	4729.27
184	PA4507	2116.71	-2.47382	0.241236	9.39887e-26	2.62913e-24	612.894	652.929	624.596	2530.89	3585.41	4693.53
185	PA4467	1206.82	-2.1877	0.213007	9.45563e-26	2.63071e-24	384.326	429.522	462.645	1930.85	2461.1	1572.45
186	PA3182	11882.1	2.92234	0.284859	1.29077e-25	3.57182e-24	19999.7	20631.6	22558.2	3663.53	2831.44	1608.19
187	PA0874	601.918	1.72917	0.168953	1.87104e-25	5.14986e-24	949.294	951.727	884.544	243.593	309.851	272.499
188	PA0129	1286.7	2.22659	0.218606	2.26051e-25	6.18875e-24	2497.66	2081.21	1810.35	472.047	511.991	346.952
189	PA5100	9313.88	2.57925	0.254625	3.92621e-25	1.06922e-23	13577.7	13021.2	21472	2080.86	3060.14	2671.38
190	PA3417	2314.28	-2.95183	0.292256	3.94866e-25	1.06967e-23	401.837	531.888	602.934	2945.14	3507.21	5896.69
191	PA3205	3232.17	2.77561	0.275164	4.74692e-25	1.27918e-23	4473.66	5314.73	7205.81	1059.7	756.921	582.224
192	PA3098	4143.14	-1.31509	0.129607	6.14353e-25	1.64691e-23	2200.89	2499.67	2358.1	5828.34	5847.32	6124.52
193	PA5553	16551.9	1.90216	0.188388	7.18982e-25	1.91741e-23	25966.4	27396	25315.5	7572.03	7700.53	5360.63
194	PA4152	1098.73	1.88911	0.187187	7.30658e-25	1.9385e-23	1633.15	1518.89	2061.01	491.315	424.938	463.099
195	PA4661	66747.3	1.73454	0.172086	9.30394e-25	2.45576e-23	104481	102928	101807	28613.2	36351.4	26302.8
196	PA0451	3467.56	-2.37965	0.237443	1.0677e-24	2.8038e-23	964.962	1095.59	1212.06	6556.37	6900.82	4075.57
197	PA0672	452.66	-2.39242	0.239381	1.29485e-24	3.38304e-23	163.131	145.249	117.08	883.541	830.695	576.268
198	PA3792	25709.7	-1.36229	0.135542	1.74263e-24	4.52996e-23	13590.6	14287	14908.8	37984	39510.4	33977.5
199	PA4100	780.567	2.71225	0.272382	1.84147e-24	4.76283e-23	1251.59	1155.08	1673.67	134.871	255.258	212.936
200	PA3408	294.247	-2.08205	0.208871	2.10801e-24	5.42497e-23	109.676	114.816	106.248	383.969	540.025	510.749
201	PA3574.1	8216.1	2.53701	0.254949	2.50088e-24	6.40401e-23	13251.4	13286.1	15690.7	3073.13	2421.26	1573.94
202	PA4121	665.224	2.96353	0.298994	2.68625e-24	6.84461e-23	987.081	1126.72	1437.96	85.3264	177.057	177.199
203	PA4590	2526.19	-2.00381	0.201638	3.05484e-24	7.74545e-23	879.249	920.602	1167.19	4453.49	4424.96	3311.68
204	PA1981	1143.68	2.37679	0.240331	4.24168e-24	1.07019e-22	1764.03	1587.36	2428.24	282.128	407.232	393.113
205	PA0865	43930.3	1.88852	0.189931	4.29425e-24	1.07817e-22	84148	63377	60827.2	16304.2	18965.8	19959.4
206	PA3957	944.104	-1.48089	0.149198	5.17358e-24	1.29264e-22	538.24	454.422	485.854	1325.31	1422.36	1438.44
207	PA1860	924.626	-1.99898	0.202273	5.31629e-24	1.32188e-22	346.538	370.039	372.385	1361.09	1245.3	1852.4
208	PA5167	17246.4	1.76122	0.178288	8.07305e-24	1.99769e-22	27653	26319.1	26239.7	6209.56	8410.23	8646.99
209	PA4123	2148.88	2.19732	0.223581	8.46553e-24	2.08479e-22	3058.02	3093.8	4482.03	634.443	764.298	860.679
210	PA2435	2555.9	-1.40011	0.141647	8.90203e-24	2.18184e-22	1269.1	1417.21	1483.35	3528.66	3918.87	3718.19
211	PA3610	637.475	2.17531	0.221601	9.74893e-24	2.37809e-22	1111.5	1093.52	941.278	228.454	280.341	169.753
212	PA1174	5777.6	-2.30528	0.235746	1.24498e-23	3.0226e-22	1658.04	2172.51	1862.96	8046.83	8143.17	12782.1
213	PA4916	3423.14	1.47756	0.15134	2.2294e-23	5.38718e-22	4586.1	5206.83	5386.69	1703.77	1960.91	1694.55
214	PA4470	1518.33	-2.18879	0.226047	3.34774e-23	8.03465e-22	550.222	540.188	511.643	1921.22	3260.81	2325.92
215	PA4922	50336.5	1.4947	0.153254	3.35623e-23	8.03465e-22	76184	72381	75207.4	24481.8	29981.7	23783.3
216	PA2824	2989.27	-1.58684	0.163265	3.66211e-23	8.72634e-22	1554.81	1413.76	1452.92	4376.42	3957.23	5180.45
217	PA2787	449.447	-1.79729	0.185417	3.83498e-23	9.09615e-22	200.918	217.182	175.361	683.987	630.03	789.204
218	PA4468	1002.65	-1.77932	0.18381	4.58157e-23	1.08171e-21	405.524	460.647	467.802	1478.07	1845.82	1358.03
219	PA4919	10546.2	1.53049	0.157791	5.0374e-23	1.1839e-21	15507.6	13961.9	17728.5	5522.82	4951.71	5604.84
220	PA3097	4691.74	-1.5272	0.157874	6.15156e-23	1.43918e-21	2201.81	2566.07	2393.17	7869.29	6310.62	6809.49
221	PA2623	110308	1.60896	0.166442	6.43743e-23	1.49925e-21	158921	171676	169974	47367.1	63231.7	50677.3
222	PA3523	2072.9	3.02484	0.317217	1.27662e-22	2.95979e-21	3520.68	3684.48	3917.78	542.235	550.354	221.87
223	PA4025	984.458	1.48261	0.154989	1.93175e-22	4.45861e-21	1557.58	1334.22	1476.13	476.176	544.452	518.194
224	PA5169	4047.25	1.73495	0.181916	1.97548e-22	4.53919e-21	6951.04	6215.96	5593	1603.31	2155.67	1764.54
225	PA2991	14250.1	1.13349	0.117961	2.05168e-22	4.69332e-21	19279.9	19233.7	20398.7	9052.85	8895.66	8639.55
226	PA2033	975.03	-1.61843	0.169767	2.22175e-22	5.0599e-21	433.173	496.613	486.37	1289.53	1661.39	1483.11
227	PA2760	91981.7	1.32113	0.138448	3.08369e-22	6.99196e-21	136253	132203	127099	53770.8	55748	46816.2
228	PA2433	567.889	-1.94182	0.205063	3.23531e-22	7.30357e-21	215.665	228.94	244.99	1096.86	885.287	735.597
229	PA4714	1836.51	2.02363	0.213947	3.49949e-22	7.86545e-21	3429.44	2662.9	2795.47	677.106	877.91	576.268
230	PA4896	220.585	-1.89277	0.200129	3.97862e-22	8.90346e-21	82.0263	91.2993	101.091	313.781	354.115	381.2
231	PA3181	7923.79	3.50082	0.373375	5.28708e-22	1.17803e-20	15185	12608.3	16054.9	1911.59	1229.07	553.932
232	PA5528	16966.1	1.74128	0.185898	6.89649e-22	1.53001e-20	28554.4	25625.4	24609.4	8155.55	8708.28	6143.88
233	PA3529	37908.4	1.43528	0.152412	9.06569e-22	2.00262e-20	55690.4	57494.4	53517.2	19022.3	23173.9	18552.2
234	PA1041	21256.5	-1.83575	0.196209	9.69126e-22	2.13166e-20	8798.02	9606.49	8996.56	30439.5	41770.8	27927.4
235	PA2445	38258.7	2.8166	0.301409	1.04123e-21	2.28052e-20	76369.3	62491.6	62986.7	11626.4	10952.5	5125.36
236	PA4920	8509.95	1.75695	0.187791	1.38087e-21	3.01159e-20	12272.6	13154	14143.4	4026.85	4413.16	3049.6
237	PA4073	3443.81	2.18178	0.234614	1.41197e-21	3.06642e-20	4943.7	5223.43	6850.44	895.927	1392.85	1356.54
238	PA3925	9066.19	2.13427	0.230587	1.46476e-21	3.1677e-20	13942.6	12766.7	17877.6	2603.83	4113.64	3092.79
239	PA2426	378.535	-2.95393	0.32018	1.74012e-21	3.74744e-20	116.127	61.5579	73.2392	443.147	784.955	792.182
240	PA1670	991.473	-1.40183	0.150118	1.80749e-21	3.87632e-20	481.098	570.621	561.672	1498.72	1448.92	1387.81
241	PA5098	5080.33	2.17282	0.234632	2.04474e-21	4.36691e-20	6920.63	7587.53	10569.7	1445.04	2136.49	1822.61
242	PA2371	5447.9	-2.28967	0.24783	2.28063e-21	4.85058e-20	1450.67	2335.05	1618.48	10606.6	7058.69	9617.86
243	PA4602	14494	1.45627	0.156502	2.30449e-21	4.88116e-20	22920.4	21996.2	19095.3	7131.63	8514.99	7305.35
244	PA1986	2105.7	1.9579	0.211439	2.39356e-21	5.04904e-20	3206.4	2756.96	4135.44	805.096	969.39	760.911
245	PA3628	9178.78	2.06725	0.223681	2.58327e-21	5.42698e-20	14618.2	13201.1	16873.9	2592.82	3514.59	4272.12
246	PA0788	1163.77	-2.47584	0.269143	3.03014e-21	6.33988e-20	318.889	325.773	386.827	1406.51	1780.9	2763.7
247	PA1828	3553.04	1.7226	0.187111	4.27059e-21	8.89908e-20	5163.97	4893.51	6386.77	1702.4	1789.76	1381.85
248	PA3479	1171.21	-2.94577	0.322581	4.80806e-21	9.97866e-20	213.821	293.265	268.2	1644.6	3212.12	1395.25
249	PA2009	15768.5	2.30447	0.253522	5.57678e-21	1.15276e-19	29240.1	24751.1	25209.2	5431.99	6570.31	3408.47
250	PA4355	1179.19	1.95979	0.214164	6.31574e-21	1.30028e-19	2201.81	1737.45	1718.54	388.097	450.021	579.246
251	PA5099	1031.32	2.12146	0.233295	1.00064e-20	2.05191e-19	1473.71	1360.5	2224	360.573	396.904	372.266
252	PA2575	3298.42	1.81489	0.198911	1.03069e-20	2.10515e-19	5621.11	4952.3	4910.64	1162.92	1764.67	1378.87
253	PA4813	701.282	-2.04455	0.225463	1.26964e-20	2.58293e-19	258.982	240.698	301.725	845.006	1283.67	1277.62
254	PA2951	56405.4	1.93508	0.213349	1.33116e-20	2.69743e-19	81332.4	90571	97802.2	23895.5	27637.2	17194.2
255	PA2747	2672.54	-1.5688	0.172475	1.4016e-20	2.81799e-19	1354.82	1333.52	1295.61	4776.9	3523.44	3750.95
256	PA4112	7235.81	-1.86138	0.205237	1.39917e-20	2.81799e-19	2673.69	3339.34	3171.46	9599.22	10455.2	14175.9
257	PA4312	1279.48	-1.30299	0.142803	1.45286e-20	2.90968e-19	723.491	753.911	713.824	1827.64	1680.57	1977.48
258	PA2557	6376.59	1.66526	0.183388	1.55332e-20	3.09881e-19	9710.45	7975.55	11546.5	2870.82	3024.73	3131.5
259	PA3904	2016.7	-1.9427	0.215114	1.83226e-20	3.64118e-19	917.958	769.82	757.665	2800.63	2754.72	4099.39
260	PA5554	110536	1.83405	0.202795	1.84998e-20	3.66225e-19	166878	192702	161085	54171.2	51984.1	36398.7
261	PA1950	5727.64	-1.31319	0.144382	1.88187e-20	3.71111e-19	3071.84	3141.53	3540.75	7591.29	8202.19	8818.23
262	PA0106	4653.58	-2.63838	0.2933	2.10098e-20	4.12738e-19	1052.52	1592.9	1104.26	5524.19	7430.51	11217.1
263	PA5097	3072.25	1.93236	0.214651	2.55245e-20	4.99523e-19	3951.09	4498.57	6238.23	1134.01	1317.6	1294
264	PA4653	188.984	-2.04888	0.228367	3.12982e-20	6.10196e-19	62.6718	84.3827	68.0815	276.623	284.767	357.375
265	PA2553	17780.1	1.88994	0.209907	3.20607e-20	6.22703e-19	28091.7	24758.7	31549.6	6616.92	9342.73	6321.07
266	PA2437	336.381	-1.53781	0.170698	3.31119e-20	6.40703e-19	159.444	181.215	168.656	535.354	510.516	463.099
267	PA0437	2484.56	1.66386	0.185577	4.35844e-20	8.40184e-19	3761.23	3892.67	3734.68	922.075	1319.08	1277.62
268	PA2511	495.498	-1.75465	0.196079	4.69082e-20	9.00882e-19	209.213	225.482	232.096	920.699	736.264	649.232
269	PA3862	1277.8	1.91403	0.214454	5.23106e-20	1.0009e-18	1960.34	2299.78	1833.04	656.463	491.335	425.872
270	PA0293	753.141	1.46943	0.164813	8.39987e-20	1.60126e-18	1161.27	1070.69	1104.26	421.127	421.987	339.506
271	PA4755	20119.5	1.33834	0.149858	9.05946e-20	1.72063e-18	29074.2	30310.7	27480.2	12408.1	11502.8	9940.99
272	PA1302	533.227	-1.68086	0.189634	1.06767e-19	2.02034e-18	242.392	242.773	262.011	927.58	668.392	856.212
273	PA0113	2319.94	-2.66549	0.30278	1.10764e-19	2.08829e-18	585.244	772.586	471.413	2807.51	3552.95	5729.92
274	PA2391	1127.15	-1.77838	0.201231	1.19186e-19	2.23887e-18	537.319	498.688	462.129	2073.98	1808.94	1381.85
275	PA1474	3421.77	-1.18406	0.133016	1.31341e-19	2.45822e-18	1995.36	2089.51	2132.19	4661.3	4509.06	5143.23
276	PA2008	18044.3	2.61483	0.296375	1.65255e-19	3.08177e-18	33490.7	29774	30199.8	5037.01	6897.86	2866.45
277	PA0176	15221.3	-1.53085	0.173632	1.817e-19	3.37621e-18	6278.24	8660.3	8188.86	22212.4	23651.9	22336
278	PA1554	30342	1.3397	0.151814	2.05259e-19	3.80025e-18	48031.5	44381.2	38694	16869.8	18133.6	15941.9
279	PA1976	3484.77	1.93603	0.221179	2.30976e-19	4.26106e-18	5040.47	4506.18	7124.32	1330.82	1596.47	1310.38
280	PA0707	243.137	-2.16915	0.249658	3.50483e-19	6.44263e-18	85.7129	93.3743	79.4284	522.968	343.787	333.55
281	PA2384	1136.53	-1.53341	0.175543	3.74995e-19	6.86868e-18	590.774	576.154	557.546	1398.25	1876.81	1819.64
282	PA3713	1636.09	1.75827	0.201692	3.77601e-19	6.8919e-18	2883.83	2530.79	2204.91	789.957	820.366	586.691
283	PA2352	547.779	1.53601	0.176017	4.20751e-19	7.65231e-18	857.129	891.552	708.151	272.494	275.915	281.433
284	PA2395	722.173	-3.04142	0.353278	4.90456e-19	8.87922e-18	166.818	159.082	122.753	1912.96	1304.32	667.1
285	PA4578	27998	1.53625	0.176762	4.91661e-19	8.87922e-18	45765.2	38966.1	40870.6	13043.9	16770.3	12572.2
286	PA5168	2694.82	1.67679	0.193178	5.52648e-19	9.94574e-18	4716.05	3865.01	3803.28	1145.02	1516.79	1122.75
287	PA4918	11972.2	1.65619	0.19082	5.6747e-19	1.01769e-17	17707.6	16834.4	20286.2	4551.2	5916.67	6536.99
288	PA2687	646.97	-1.65149	0.190516	5.88327e-19	1.05143e-17	353.911	268.365	299.662	959.234	879.386	1121.26
289	PA1988	961.074	2.02005	0.233701	5.9238e-19	1.05501e-17	1509.65	1198.65	1944.45	317.91	417.561	378.222
290	PA0783	11126.3	2.13475	0.249063	6.05715e-19	1.07504e-17	22729.6	18200.4	13852.5	3684.17	5003.35	3287.85
291	PA3134	18151.5	1.17187	0.133863	7.00784e-19	1.2395e-17	24691.8	27349	23621.2	10763.5	11604.6	10879.1
292	PA3335	671.215	-2.2634	0.263126	7.11295e-19	1.25378e-17	218.43	234.473	220.749	1361.09	1274.81	717.729
293	PA3336	468.372	-2.76043	0.3221	7.59997e-19	1.33505e-17	115.206	127.266	104.701	909.689	1102.18	451.186
294	PA4431	56916.7	1.45487	0.167823	7.66804e-19	1.34243e-17	75507.6	96326.3	79631.1	27710.4	33288.3	29036.7
295	PA0929	1474.12	-1.62458	0.188252	8.50269e-19	1.4835e-17	770.495	681.978	676.689	1950.12	2056.82	2708.61
296	PA0024	7586.46	1.16313	0.133621	8.65421e-19	1.50484e-17	10017.4	11018.9	10548.5	4336.51	4631.53	4966.03
297	PA4429	64044.2	1.81024	0.210113	8.8511e-19	1.53389e-17	101479	105792	93449.1	30714.7	32286.4	20544.6
298	PA1552.1	20757.1	1.84158	0.214335	9.99912e-19	1.72703e-17	31452	33080.8	33426	10449.7	9718.98	6414.89
299	PA1130	361.266	-1.86694	0.217464	1.04887e-18	1.80554e-17	165.896	123.116	167.109	483.057	653.637	574.779
300	PA5413	4981.52	1.35365	0.156595	1.10478e-18	1.89543e-17	7756.56	7093.68	6732.33	2583.19	3136.87	2586.5
301	PA2116	1735.06	-2.67917	0.314149	1.11838e-18	1.9124e-17	467.274	471.022	413.131	1614.32	3957.23	3487.39
302	PA0105	12299.8	-2.57374	0.303099	1.31485e-18	2.24091e-17	2831.29	4036.54	3335.99	14750.5	17266.1	31578.6
303	PA1553	28921.1	1.63834	0.190929	1.375e-18	2.33568e-17	45349.5	44903.4	41808.7	14929.4	15802.4	10733.2
304	PA4116	3314.54	-1.40667	0.163951	1.69179e-18	2.86436e-17	1719.79	1894.46	1758.77	5167.75	4087.08	5259.37
305	PA0140	4641.14	1.52028	0.177629	1.83322e-18	3.09364e-17	7107.72	7177.37	6473.42	2492.36	2672.09	1923.87
306	PA0500	19540.2	1.28656	0.150271	2.23861e-18	3.76541e-17	25343.4	29578.9	28629.3	12446.6	10534.9	10707.9
307	PA0734	326.027	-1.6404	0.192705	2.41941e-18	4.05626e-17	154.836	152.857	158.857	564.255	414.61	510.749
308	PA1418	263.774	1.71223	0.20146	2.6328e-18	4.39968e-17	461.744	388.022	370.322	123.861	113.612	125.081
309	PA3193	15789	1.52397	0.179008	2.76028e-18	4.59778e-17	23240.2	22925.8	24502.1	8722.56	8926.65	6416.37
310	PA0045	4520.69	1.66675	0.195549	2.77945e-18	4.61223e-17	7585.13	6636.49	6507.46	2415.29	2317.98	1661.79
311	PA4364	417.215	-1.85711	0.219279	2.78687e-18	4.61223e-17	208.292	147.324	174.846	741.789	692	539.041
312	PA5091	4403.98	1.82563	0.215692	3.2765e-18	5.40517e-17	5602.68	6202.13	8923.83	1930.85	1773.53	1990.88
313	PA4303	2156.64	-2.27468	0.270462	3.48609e-18	5.73256e-17	682.017	861.811	602.418	2503.37	3489.51	4800.74
314	PA5092	5944.89	1.78212	0.211315	4.32427e-18	7.08822e-17	7388.82	8724.62	11685.3	2566.67	2436.02	2867.94
315	PA4153	516.276	1.88461	0.223756	4.4975e-18	7.34877e-17	816.577	702.728	933.542	268.365	193.288	183.155
316	PA2765	4070.96	1.36973	0.161827	5.0032e-18	8.1492e-17	5446.92	6526.52	5724.52	2185.46	2512.74	2029.59
317	PA4985	1368.87	-1.3143	0.155577	6.00306e-18	9.74692e-17	717.039	750.453	857.724	1900.58	2133.54	1853.88
318	PA3252	166.943	-1.86485	0.222611	6.1477e-18	9.95039e-17	77.4181	64.3245	69.6288	289.009	219.846	281.433
319	PA4935	131422	1.58488	0.189585	7.9742e-18	1.28662e-16	200205	205518	189313	78057.1	63336.4	52103.8
320	PA4305	4151.08	-2.20305	0.265509	9.82629e-18	1.5805e-16	1321.64	1715.32	1270.85	4688.82	6878.68	9031.17
321	PA4639	2015.23	1.47109	0.175825	1.00926e-17	1.61827e-16	3368.61	2834.43	2731	915.194	1175.96	1066.17
322	PA1792	3650.16	1.51337	0.181153	1.07669e-17	1.72103e-16	5666.27	5394.27	5248.98	1859.29	2204.37	1527.78
323	PA1181	3593.05	-1.49926	0.179595	1.10816e-17	1.76586e-16	1751.12	2052.85	1739.17	4887	4811.54	6316.61
324	PA1949	7050.94	-1.44334	0.17286	1.15711e-17	1.83816e-16	3678.28	3580.04	3945.12	9014.32	9800.13	12287.8
325	PA1430	26852.9	-1.2104	0.144741	1.36029e-17	2.15428e-16	15233.9	16501.7	16351.9	41489.3	33788.5	37752.2
326	PA0126	1162.54	1.71314	0.206625	1.52607e-17	2.39471e-16	2029.46	1693.19	1654.59	450.028	659.539	488.413
327	PA1587	65834.7	1.79848	0.216775	1.52523e-17	2.39471e-16	103062	105348	100182	33779.6	31992.8	20642.9
328	PA4571	14232.5	1.6084	0.192019	1.5227e-17	2.39471e-16	20674.3	21287.3	22584.5	6435.26	8609.42	5804.37
329	PA4124	805.938	1.76595	0.213244	1.58204e-17	2.475e-16	1083.85	1151.62	1523.58	301.395	391.002	384.178
330	PA0300	35134.7	1.38036	0.167157	1.63586e-17	2.55144e-16	49086.8	49901.3	54323.4	22127.1	18943.7	16425.9
331	PA0085	27311.9	1.10761	0.132333	1.81995e-17	2.82999e-16	34953.4	40019.5	37401.5	16538.2	16830.8	18127.9
332	PA3334	400.485	-2.53673	0.310001	2.33102e-17	3.61378e-16	91.2428	119.657	127.911	850.511	808.563	405.025
333	PA3089	477.653	-1.4582	0.176729	2.66829e-17	4.12424e-16	244.236	238.623	269.231	619.304	700.853	793.671
334	PA5016	48668.8	1.95215	0.238151	2.81598e-17	4.33947e-16	74410.8	87859	71277.7	25204.3	19138.4	14122.3
335	PA0353	8679.38	0.948558	0.113935	2.9479e-17	4.5292e-16	11536.2	11359.9	11518.7	5851.74	5819.29	5990.5
336	PA4385	473947	2.05727	0.251533	3.09801e-17	4.74568e-16	714806	841873	751099	198221	220450	117234
337	PA1596	122562	1.95773	0.239902	3.81301e-17	5.82361e-16	175594	212185	200853	48036	63684.6	35016.8
338	PA4710	1025.62	-1.99211	0.244512	3.84707e-17	5.85824e-16	466.352	372.114	365.164	1180.81	2055.34	1713.91
339	PA2343	127.191	-2.00027	0.245799	4.16309e-17	6.32077e-16	50.6904	53.9496	44.3561	242.217	197.714	174.22
340	PA3356	10124.6	1.09186	0.132481	4.76107e-17	7.20742e-16	14020.1	12943.8	14553.5	6757.3	6418.33	6054.53
341	PA5083	245.502	1.5619	0.191155	4.88036e-17	7.36633e-16	385.247	340.298	381.153	112.851	126.891	126.57
342	PA1669	2669.55	-1.18866	0.144676	4.97064e-17	7.48066e-16	1613.8	1713.25	1506.05	3746.1	4017.73	3420.38
343	PA2072	2155.33	-2.31521	0.286341	5.32743e-17	7.99424e-16	740.08	699.27	649.353	2334.09	3321.3	5187.9
344	PA1987	3863.63	1.69887	0.20874	5.47508e-17	8.19192e-16	5284.71	5019.39	7529.2	1745.06	1955.01	1648.39
345	PA0299	38911.7	1.47695	0.181225	6.22928e-17	9.29337e-16	52740.2	61189.2	58811.1	23697.3	20277.5	16754.9
346	PA3656	101849	1.50613	0.18553	7.29589e-17	1.08532e-15	165849	147862	141027	55032.8	59367.4	41957.3
347	PA0973	85912.8	1.44121	0.177176	7.37356e-17	1.09371e-15	130471	119850	128523	48721.4	51140.1	36770.9
348	PA0433	475.546	-1.21585	0.149091	7.90984e-17	1.16988e-15	280.18	296.723	272.326	655.086	661.015	687.947
349	PA2006	1532.5	1.93403	0.239903	8.61653e-17	1.27075e-15	2624.84	2458.17	2254.43	750.046	687.573	419.916
350	PA4402	8885.37	1.21036	0.147842	9.62913e-17	1.41603e-15	12404.4	12633.9	12312.4	5266.84	5966.84	4727.78
351	PA3602	6833.87	1.14358	0.140453	1.03349e-16	1.51549e-15	10090.2	9342.28	8916.1	4531.93	3890.84	4231.92
352	PA4072	1047.37	1.61937	0.201138	1.20384e-16	1.76027e-15	1407.35	1535.49	1826.85	408.741	545.927	559.888
353	PA0605	979.184	1.16725	0.144309	1.51765e-16	2.20659e-15	1310.58	1324.53	1448.28	604.166	563.633	623.918
354	PA2289	2408	-1.57589	0.1964	1.51681e-16	2.20659e-15	1081.09	1236	1243	4256.68	2863.9	3767.33
355	PA3068	62223.4	0.980426	0.121575	1.54799e-16	2.24436e-15	86321.2	84559.1	78298.4	41142.4	40504.9	42514.3
356	PA1579	16479.5	1.12702	0.139308	1.63239e-16	2.36009e-15	21427.3	21716.1	24972.5	9681.79	10530.5	10548.5
357	PA1588	160044	1.79486	0.22454	1.68067e-16	2.42309e-15	242397	262426	245532	86153.5	73954	49803.2
358	PA4311	4216.33	-1.14027	0.141783	2.22949e-16	3.20535e-15	2455.26	2635.92	2722.23	5290.23	5943.23	6251.09
359	PA1073	4645.41	1.17032	0.145784	2.46286e-16	3.53101e-15	6911.41	6374.35	6102.58	2577.68	2825.54	3080.87
360	PA2870	755.527	-1.54007	0.193351	2.52079e-16	3.60404e-15	381.561	386.639	370.838	1376.23	947.258	1070.64
361	PA0292	4871.02	1.19903	0.149677	2.74672e-16	3.91617e-15	6491.14	6637.19	7327.01	2603.83	3151.62	3015.35
362	PA0602	8568.2	1.24115	0.154911	2.79999e-16	3.98109e-15	11760.2	12194.7	12343.4	4302.1	5363.37	5445.51
363	PA1245	5370.93	-2.19323	0.278034	3.09558e-16	4.38925e-15	1964.02	1767.2	1869.15	5488.41	9106.66	12030.1
364	PA3249	524.334	-1.49959	0.189532	4.06933e-16	5.75407e-15	251.609	269.056	285.736	653.71	779.053	906.84
365	PA5556	149805	1.90273	0.241784	4.20747e-16	5.93311e-15	230790	266463	216846	74012.4	68717.5	42002
366	PA4854	15438.7	1.12845	0.141836	4.25868e-16	5.98891e-15	21302.9	22485.2	20083	9776.75	10307.7	8676.77
367	PA1804	25469.3	1.36603	0.17355	4.32445e-16	6.06484e-15	39196.6	30052	41642.2	13666	14111.5	14147.6
368	PA2374	794.399	-1.65157	0.209697	4.58946e-16	6.41901e-15	361.285	423.297	341.955	1171.17	990.046	1478.64
369	PA1267	172.901	-1.91705	0.244121	4.63916e-16	6.47094e-15	65.4368	72.6245	72.7234	222.95	258.209	345.463
370	PA3863	976.62	1.79432	0.228796	5.6684e-16	7.8852e-15	1690.3	1596.36	1293.55	485.81	481.006	312.703
371	PA1948	5194.2	-1.41734	0.180083	6.0944e-16	8.45496e-15	2632.22	2907.05	2810.94	6479.3	7207.72	9127.96
372	PA2554	4001.22	1.51585	0.192062	6.20098e-16	8.57969e-15	5787.93	5152.88	6939.16	1739.56	2315.03	2072.78
373	PA1256	777.716	-1.13337	0.143189	6.3101e-16	8.70726e-15	467.274	500.763	477.602	1069.33	1010.7	1140.62
374	PA3675	2068.01	1.27077	0.161553	8.00475e-16	1.10162e-14	2886.59	3117.32	2815.58	1334.94	1221.7	1031.92
375	PA4642	1284.53	1.11187	0.140955	8.33352e-16	1.1438e-14	1646.06	1882.01	1764.96	833.996	779.053	801.116
376	PA2007	6514.97	2.49264	0.322128	9.25417e-16	1.26343e-14	12646.8	9868.63	10911.1	2104.26	2567.33	991.716
377	PA3723	3715.32	-1.34373	0.171594	9.23008e-16	1.26343e-14	1790.76	2253.43	2161.07	4712.22	5879.78	5494.64
378	PA2366	3579.35	-1.42535	0.182482	9.64533e-16	1.31335e-14	1750.2	2317.07	1661.81	4953.06	5363.37	5430.61
379	PA1757	1798.76	1.2	0.152962	1.0464e-15	1.42106e-14	2736.36	2548.77	2272.99	1147.78	1083	1003.63
380	PA1552	31195.1	1.83862	0.240032	1.11907e-15	1.51575e-14	50499.7	48711	48466.8	15569.3	15128.1	8795.9
381	PA1712	2992.44	-1.41523	0.181641	1.15355e-15	1.55835e-14	1381.54	1916.59	1516.36	4573.22	4008.88	4558.02
382	PA2067	127.674	-1.76636	0.227623	1.15895e-15	1.56155e-14	49.7688	56.7163	62.408	192.672	221.322	183.155
383	PA1183	2001.17	1.73734	0.224185	1.22843e-15	1.64783e-14	3578.75	2983.83	2739.25	1146.4	835.121	723.685
384	PA3807	36828.3	1.1751	0.150305	1.22939e-15	1.64783e-14	53497.8	53504.9	46945.3	24002.9	23126.7	19892.4
385	PA3732	29556.7	1.12228	0.143435	1.24631e-15	1.66185e-14	36954.3	40897.3	44271.5	17237.3	19424.7	18555.2
386	PA3907	3771.99	-1.6427	0.211927	1.2455e-15	1.66185e-14	1851.58	1701.49	1817.57	4915.9	4898.59	7446.81
387	PA0888	24338.3	1.06139	0.135653	1.48557e-15	1.97577e-14	36013.3	31787.4	31355.7	14892.2	16399.9	15581.6
388	PA2390	1905.08	-1.81128	0.235347	1.73689e-15	2.30407e-14	845.148	850.744	775.201	3891.98	2896.37	2171.05
389	PA5315	33692.8	1.27048	0.163639	1.77625e-15	2.35022e-14	51613.9	49137.7	42949.1	20604.9	20973.9	16877
390	PA1713	2199.91	-1.01205	0.129906	2.03585e-15	2.6868e-14	1411.96	1482.23	1443.64	3148.82	2829.97	2882.83
391	PA4573	2777.33	-1.56291	0.203366	2.26395e-15	2.98019e-14	1235	1599.12	1294.06	3452.97	4095.93	4986.87
392	PA4122	710.714	2.67351	0.352565	2.3706e-15	3.11262e-14	1023.03	1077.61	1613.33	94.96	193.288	262.075
393	PA5557	107323	1.54009	0.201418	2.72089e-15	3.56347e-14	149348	180153	153218	57599.4	61962.7	41655.1
394	PA3102	2940.94	-1.00419	0.129637	2.91426e-15	3.80703e-14	2074.62	1828.06	1918.66	3893.36	4023.63	3907.3
395	PA2894	2013.84	-1.05333	0.136211	3.10722e-15	4.04882e-14	1279.24	1280.96	1332.23	2663.01	2564.38	2963.24
396	PA3099	2490.15	-1.22166	0.158747	3.16173e-15	4.10945e-14	1334.54	1630.25	1461.17	3787.39	3561.81	3165.75
397	PA0047	1481.56	1.57519	0.206214	3.32521e-15	4.31105e-14	2434.98	2375.86	1890.29	671.601	889.714	626.896
398	PA1705	86.4458	-2.00599	0.264787	3.42117e-15	4.42431e-14	36.8658	37.3497	26.82	138.999	141.646	136.994
399	PA2444	7492.6	2.38412	0.314373	3.61108e-15	4.6582e-14	13383.2	11934.6	12670.4	3459.85	2174.86	1332.71
400	PA2495	39053.5	1.28603	0.167773	3.79924e-15	4.88867e-14	57917.1	57040.7	52161.3	26394.7	20582.9	20224.5
401	PA3359	159.648	1.81957	0.239864	4.43045e-15	5.68666e-14	261.747	229.632	260.979	82.5739	69.3475	53.6063
402	PA3860	4931.44	1.63687	0.21556	4.46468e-15	5.71635e-14	7163.02	6097.69	9285.39	2170.32	2745.87	2126.38
403	PA3825	1826.86	-0.943584	0.122662	4.92127e-15	6.2853e-14	1278.32	1226.32	1217.73	2408.41	2440.44	2389.95
404	PA2952	73627.5	1.50302	0.197221	5.19787e-15	6.62213e-14	101112	112580	114698	42515.9	41880	28980.2
405	PA0007	3305.65	-1.36219	0.179131	5.31562e-15	6.75543e-14	1670.02	2037.64	1757.22	5367.3	4976.79	4024.94
406	PA4250	79936.2	1.90549	0.254818	5.80415e-15	7.35811e-14	130303	136542	115098	37690.9	38886.3	21097.1
407	PA1716	1012.34	-1.36653	0.180008	5.83714e-15	7.38176e-14	532.71	597.596	539.494	1742.31	1350.06	1311.87
408	PA0118	520.31	1.42024	0.187452	6.42069e-15	8.09983e-14	753.905	708.953	823.683	236.712	323.13	275.477
409	PA2304	1869.46	-1.58643	0.210373	6.72794e-15	8.46668e-14	954.824	869.419	917.553	2094.62	3104.41	3275.94
410	PA4515	909.066	-1.55991	0.206888	6.84191e-15	8.58909e-14	516.121	466.18	371.869	1424.4	1134.64	1541.18
411	PA4917	2315.88	1.19174	0.156823	7.20021e-15	9.01691e-14	2925.3	3209.31	3580.47	1350.08	1518.27	1311.87
412	PA4731	1283.35	1.29349	0.170976	8.0271e-15	1.0028e-13	2119.78	1675.9	1706.16	723.898	787.906	686.458
413	PA2777	1638.37	-1.12925	0.148746	8.1009e-15	1.00957e-13	963.118	1076.23	1009.88	2503.37	2148.3	2129.36
414	PA1784	397.319	-1.72816	0.230468	8.13404e-15	1.01125e-13	179.721	191.59	167.625	478.929	584.29	781.758
415	PA5046	34859.5	1.02966	0.135399	8.43726e-15	1.04642e-13	47924.6	50142	42963.6	22621.1	23758.2	21747.8
416	PA2593	238.184	-1.58052	0.210447	8.55073e-15	1.05795e-13	130.874	93.3743	126.363	335.801	361.492	381.2
417	PA5555	77381.1	1.737	0.237045	9.74237e-15	1.20249e-13	112615	131516	117250	44719.3	33351.7	24834.6
418	PA3253	226.304	-1.86482	0.2503	9.76735e-15	1.20269e-13	117.049	95.4493	73.2392	403.236	295.096	373.755
419	PA0793	3625.43	1.15639	0.152818	9.79616e-15	1.20336e-13	4902.23	4764.86	5424.86	1994.16	2452.25	2214.24
420	PA1522	1325.56	-0.99893	0.13201	1.18905e-14	1.45716e-13	858.051	884.635	886.091	1882.69	1708.6	1733.27
421	PA2572	1922.98	-1.6161	0.217086	1.36711e-14	1.66743e-13	904.133	899.16	969.646	2658.88	2328.31	3777.75
422	PA3013	74517.6	2.27173	0.308263	1.36416e-14	1.66743e-13	117859	117695	138307	32242.4	27744.9	13257.1
423	PA1586	43442	1.81169	0.243957	1.39411e-14	1.69633e-13	70597	70301.2	63522.6	24004.2	19474.8	12752.3
424	PA1731	841.57	-1.3904	0.186202	1.46571e-14	1.77788e-13	460.822	447.505	461.613	1006.03	1230.55	1442.9
425	PA1945	1192.19	-1.29613	0.173162	1.46804e-14	1.77788e-13	565.89	717.253	753.538	1648.73	1652.54	1815.17
426	PA3905	2433.29	-1.50594	0.202515	1.62831e-14	1.96734e-13	1232.24	1317.62	1175.44	2965.78	3371.47	4537.18
427	PA4304	4267.97	-2.15938	0.293255	1.66623e-14	2.00845e-13	1310.58	1876.48	1320.88	4811.31	6340.13	9948.43
428	PA4979	475.351	1.38923	0.186504	1.80633e-14	2.17224e-13	641.464	659.154	776.748	294.514	241.979	238.25
429	PA3409	421.915	-1.82182	0.246857	1.81279e-14	2.17492e-13	197.232	176.374	169.172	478.929	661.015	848.766
430	PA3161	16170.6	1.00967	0.134131	1.86369e-14	2.2308e-13	22973.8	20635.7	21476.6	10356.1	11476.3	10104.8
431	PA4908	2359.29	-1.20712	0.161823	1.98936e-14	2.3757e-13	1236.85	1532.03	1451.37	3286.44	3029.16	3619.91
432	PA2897	8809.41	-1.15293	0.154468	2.05782e-14	2.45176e-13	5483.78	5136.28	5577.01	13758.2	10737.1	12164.2
433	PA0291	20577.3	1.28492	0.172743	2.13884e-14	2.5424e-13	30674.2	26848.2	30545.9	11740.6	13634.9	10019.9
434	PA5429	13279.9	1.75778	0.241109	2.42902e-14	2.88068e-13	21517.6	23461.2	17098.8	4192	6365.22	7044.76
435	PA2616	8640.53	1.39128	0.187839	2.57698e-14	3.04913e-13	13166.6	12647	11956.6	4128.7	5788.3	4155.98
436	PA1555	33779.7	2.00724	0.273932	2.66636e-14	3.14765e-13	52316.2	51252.1	59989.6	13802.2	17208.5	8109.44
437	PA2342	214.455	-1.92676	0.263094	2.79971e-14	3.29751e-13	77.4181	82.9994	98.5119	454.156	284.767	288.878
438	PA0779	54339.6	1.69237	0.230583	2.94745e-14	3.46359e-13	73855	90346.2	86687.4	28749.5	28743.8	17655.8
439	PA1317	737.04	1.61926	0.220748	3.24676e-14	3.80662e-13	1223.02	1080.38	1058.36	405.988	398.379	256.119
440	PA3361	147.549	-3.08745	0.42785	3.80741e-14	4.45381e-13	26.7277	25.5915	34.5565	379.84	306.9	111.68
441	PA4595	30522.1	1.12935	0.152803	3.84319e-14	4.48546e-13	41335.8	43749	41257.4	16316.6	20712.8	19761.4
442	PA1268	138.501	-2.043	0.281337	3.94915e-14	4.59871e-13	46.0822	60.1746	50.0296	195.425	181.484	297.813
443	PA2031	567.33	-1.32364	0.180457	4.34541e-14	5.04872e-13	312.437	302.256	340.408	686.74	907.42	854.722
444	PA0179	5671.7	-1.17599	0.160225	4.95611e-14	5.74529e-13	3282.9	3290.93	3726.95	7594.05	7125.09	9010.32
445	PA2673	243.927	-1.28713	0.175844	5.26328e-14	6.08766e-13	129.952	138.332	149.573	337.177	352.639	355.886
446	PA5570	15789.1	1.21914	0.166332	5.44106e-14	6.27918e-13	24647.5	22378.7	19628.1	10164.8	9670.29	8244.95
447	PA1473	758.825	-1.42705	0.195898	5.49327e-14	6.32525e-13	427.643	385.256	398.174	1072.08	920.699	1349.09
448	PA4781	2737.75	-1.65687	0.228546	5.75176e-14	6.6081e-13	1215.65	1277.5	1363.18	3136.43	3986.74	5446.99
449	PA2378	15777.3	1.33011	0.184234	6.14982e-14	7.0497e-13	19169.3	24154.9	24971	8990.92	9816.36	7561.46
450	PA2431	1062.36	-1.3478	0.185308	6.65189e-14	7.60828e-13	525.337	661.229	579.724	1454.68	1363.34	1789.85
451	PA0070	31891.5	1.12433	0.154016	7.30452e-14	8.33622e-13	44878.6	43523.5	43502	18354.8	22874.4	18215.7
452	PA1565	738.639	1.59773	0.221049	7.33011e-14	8.34691e-13	1111.5	1289.26	956.236	393.602	405.757	275.477
453	PA2573	5979.49	-1.77536	0.246701	7.53815e-14	8.56486e-13	2377.84	2650.45	2851.17	6871.53	8506.14	12619.8
454	PA4909	3435.35	-1.18764	0.163987	1.03332e-13	1.17148e-12	1877.39	2235.45	2088.86	4252.56	4752.52	5405.3
455	PA2452	269.647	-2.36553	0.334287	1.18709e-13	1.34285e-12	104.146	72.6245	74.7865	404.612	671.343	290.367
456	PA3305	2815.86	-0.86795	0.119096	1.21946e-13	1.37644e-12	2023.93	1980.23	1935.17	3590.59	3682.8	3682.45
457	PA0871	6472.64	1.47401	0.205569	1.26017e-13	1.41928e-12	10500.3	9677.73	8588.07	4106.68	3302.12	2660.96
458	PA0438	656.878	1.34255	0.18682	1.29472e-13	1.455e-12	1024.87	931.668	889.186	319.286	435.266	340.996
459	PA0870	18568	1.67811	0.235394	1.46047e-13	1.6377e-12	29500	30611.6	25437.7	10442.8	9417.98	5997.95
460	PA4651	376.64	-1.89555	0.26783	1.59926e-13	1.78943e-12	155.758	181.907	125.848	419.751	734.789	641.786
461	PA4306	5724.77	-1.74445	0.24575	1.63691e-13	1.82759e-12	2349.27	3307.53	2019.24	8900.09	10619	7153.46
462	PA1706	400.693	-1.38551	0.194565	1.90906e-13	2.12682e-12	218.43	226.173	208.371	472.047	643.309	635.83
463	PA3194	25628.8	1.83609	0.260572	1.95862e-13	2.17733e-12	37906.3	41057	42265.2	14336.2	11154.6	7053.69
464	PA3977	7261.66	1.23677	0.172974	1.97078e-13	2.18612e-12	10650.5	10527.8	9602.07	4493.4	4784.98	3511.21
465	PA0472	890.122	-2.07092	0.294545	1.99752e-13	2.21102e-12	366.814	316.781	304.304	960.61	1279.24	2112.98
466	PA1111	585.495	-1.23644	0.173309	2.15719e-13	2.38263e-12	308.751	358.281	362.586	726.65	851.351	905.351
467	PA4395	12417.7	1.22322	0.173362	2.39175e-13	2.63604e-12	17992.3	17838	16758.4	8191.33	7762.5	5963.7
468	PA0603	2897.4	1.28137	0.180373	2.56312e-13	2.81888e-12	3748.33	3951.46	4697.62	1515.23	1538.92	1932.8
469	PA4210	146.096	-4.07372	0.589614	2.58092e-13	2.8324e-12	18.4329	11.0666	14.9573	315.157	457.399	59.5625
470	PA4168	338.669	-1.93717	0.276664	2.61797e-13	2.86696e-12	163.131	116.891	126.879	370.206	687.573	567.333
471	PA3476	3975.58	-1.50546	0.213407	2.71844e-13	2.97066e-12	1925.32	1976.08	2172.42	4893.88	5237.95	7647.83
472	PA0587	9199.5	-1.374	0.194215	2.80063e-13	3.054e-12	4699.46	5013.16	5368.64	16375.8	12799.8	10940.2
473	PA0507	2869.73	1.43319	0.2029	2.88828e-13	3.14292e-12	3864.45	3657.51	5134.48	1304.67	1704.18	1553.09
474	PA1195	350.908	-2.7327	0.394129	2.9848e-13	3.23427e-12	82.0263	94.066	83.0388	1012.91	535.599	297.813
475	PA1589	72941.6	1.67112	0.24283	2.98095e-13	3.23427e-12	116379	115084	105750	39056.1	39051.5	22330
476	PA3299	27470.3	0.960543	0.134317	3.02258e-13	3.26833e-12	37619.7	34536.7	37230.8	16891.9	19255	19287.8
477	PA1556	25406.7	1.95218	0.278351	3.08641e-13	3.33035e-12	38902.6	40544.5	42688.7	10049.2	13958	6297.25
478	PA4648	703.579	-1.88521	0.270027	3.21291e-13	3.45959e-12	288.475	331.998	249.116	878.036	914.797	1559.05
479	PA1356	315.234	-2.12262	0.30541	3.49695e-13	3.75757e-12	105.067	116.891	116.564	330.296	478.055	744.532
480	PA4682	1039.19	-1.23927	0.175627	3.72584e-13	3.99519e-12	598.147	552.638	674.626	1278.52	1484.33	1646.9
481	PA3082	7266.48	1.29143	0.183373	3.94371e-13	4.22001e-12	11266.2	9364.41	10532	4734.24	4302.5	3399.53
482	PA1074	44002.1	1.38233	0.197004	4.02235e-13	4.29524e-12	66742.7	60496.2	65012.7	18243.3	27082.4	26435.3
483	PA3831	13833.5	1.04636	0.147256	4.0435e-13	4.30888e-12	18541.6	19520.1	18123.6	8898.71	9944.73	7972.45
484	PA2068	108.854	-2.96514	0.431101	4.07226e-13	4.33056e-12	25.806	21.4415	22.1781	243.593	258.209	81.8985
485	PA1028	2139.69	-1.45918	0.208367	4.13335e-13	4.37744e-12	996.298	1246.37	1107.36	3508.01	2424.21	3555.88
486	PA5106	2584.88	1.64786	0.236032	4.12914e-13	4.37744e-12	3880.12	3318.59	4655.85	1125.76	1562.53	966.402
487	PA5375	971.075	1.58671	0.227754	4.86624e-13	5.14302e-12	1449.75	1367.42	1589.08	388.097	627.079	405.025
488	PA0508	33871.1	2.01792	0.288869	5.03096e-13	5.30622e-12	49155.9	47122.2	67814.9	15281.7	15831.9	8020.1
489	PA3735	9063.3	0.897971	0.126604	5.19245e-13	5.46534e-12	12311.3	12144.9	11073.6	6066.43	6471.45	6312.14
490	PA5425	7843.57	1.03475	0.146649	5.29397e-13	5.56083e-12	10676.3	11281	9828.49	5126.46	5531.57	4617.59
491	PA3724	8749.43	-1.75352	0.252701	5.41981e-13	5.68141e-12	3557.55	4498.57	3624.31	11794.3	18596.9	10424.9
492	PA2634	26065.3	1.38402	0.198393	5.51948e-13	5.77414e-12	37579.1	34394.3	41937.2	15159.2	16265.7	11056.3
493	PA0840	4518.39	1.98554	0.287214	5.56864e-13	5.81375e-12	5853.36	6725.72	9257.02	2347.85	1738.11	1188.27
494	PA4067	74190.4	1.5272	0.218973	5.91927e-13	6.16731e-12	117124	106421	109251	33146.5	49090.7	30108.9
495	PA4313	914.001	-1.18089	0.1687	5.96815e-13	6.20567e-12	587.087	571.313	497.201	1399.63	1119.89	1308.89
496	PA2560	1629.69	-1.1043	0.157507	6.27047e-13	6.50688e-12	970.492	1041.64	1052.68	2496.48	1962.39	2254.44
497	PA0131	454.659	1.52421	0.219984	6.6744e-13	6.91211e-12	701.371	732.47	606.544	189.92	290.669	206.98
498	PA1555.1	13011.3	1.96257	0.285241	6.80312e-13	7.03126e-12	19950.8	20132.2	22597.4	5546.21	6801.96	3039.18
499	PA4269	275986	1.69997	0.246266	6.94001e-13	7.15836e-12	396996	466037	414008	155173	139331	84368.9
500	PA3360	302.232	1.59723	0.231036	6.95901e-13	7.16361e-12	489.393	437.13	447.687	133.494	115.087	190.6
501	PA0586	10860.5	-1.31614	0.189187	6.98132e-13	7.17223e-12	5782.4	6108.76	6449.18	19022.3	14893.5	12907.2
502	PA3908	3232.49	-1.16252	0.166639	7.28376e-13	7.46803e-12	1832.23	2123.4	1948.06	4518.17	3883.46	5089.62
503	PA4359	239.183	-2.04007	0.298729	7.65646e-13	7.83455e-12	134.56	72.6245	64.4711	367.454	395.428	400.558
504	PA2440	261.036	-1.71429	0.248935	7.70672e-13	7.87033e-12	95.851	123.116	135.131	507.83	327.556	376.733
505	PA2066	125.932	-1.77133	0.257794	7.80105e-13	7.95089e-12	58.0636	51.183	56.7346	191.296	243.454	154.863
506	PA4548	5424.42	1.03983	0.148563	7.86241e-13	7.99759e-12	6740.91	7880.1	7388.91	3436.45	3849.52	3250.63
507	PA2451	505.16	-1.89931	0.277249	7.89408e-13	8.01397e-12	235.941	206.807	176.393	754.175	1097.76	559.888
508	PA3716	13973.9	0.979836	0.14026	8.22269e-13	8.33114e-12	18567.4	19287.7	18077.2	8322.07	10006.7	9582.12
509	PA1527	31870.9	-0.891668	0.126578	8.45782e-13	8.55254e-12	21301	22539.2	22688.2	44042.2	39008.7	41646.1
510	PA4675	7487.82	1.55105	0.225371	8.85359e-13	8.93519e-12	12152.8	11023	10596	2636.86	4436.77	4081.52
511	PA5489	22235.4	0.937017	0.133339	9.2317e-13	9.29854e-12	28015.2	30018.1	29929	16490	14660.4	14299.5
512	PA3899	143.117	-1.92515	0.282531	9.51025e-13	9.5604e-12	72.8099	49.108	51.5769	192.672	199.19	293.346
513	PA1023	1445.39	0.917307	0.131231	1.00708e-12	1.01042e-11	1859.88	1906.22	1928.98	1022.54	1018.08	936.621
514	PA0114	1640.87	-1.15274	0.166329	1.01881e-12	1.0202e-11	1143.76	927.518	941.794	2517.13	2136.49	2178.5
515	PA4138	658.6	1.05823	0.152142	1.0214e-12	1.02081e-11	944.685	888.785	851.535	452.78	399.855	413.96
516	PA4346	838.103	-1.11843	0.161269	1.04438e-12	1.04175e-11	523.494	499.38	541.557	1026.67	1140.55	1296.97
517	PA4430	81787	1.44395	0.210018	1.04991e-12	1.04524e-11	122471	128816	110375	45273.9	51497.2	32288.9
518	PA4601	7848.84	-1.0539	0.151711	1.05756e-12	1.05083e-11	5199	5032.53	4899.29	11770.9	9263.06	10928.2
519	PA1176	1108.9	-1.89742	0.278609	1.06867e-12	1.05982e-11	404.602	509.063	444.077	1257.88	1518.27	2519.5
520	PA1351	314.536	-1.56254	0.228471	1.14613e-12	1.13444e-11	150.228	192.282	123.269	421.127	522.32	477.989
521	PA3526	6589.13	-1.15226	0.166712	1.15318e-12	1.13923e-11	4034.04	4059.36	3999.27	10577.7	9137.64	7726.75
522	PA3064	335.698	-1.22402	0.177473	1.17421e-12	1.15779e-11	188.015	222.023	184.13	444.523	467.727	507.771
523	PA5015	105742	1.59977	0.234061	1.21999e-12	1.20063e-11	160097	177350	143646	62893.8	54344.8	36118.7
524	PA2168	157.106	-1.46963	0.214734	1.30527e-12	1.2821e-11	80.1831	71.2412	92.3226	222.95	222.797	253.141
525	PA4329	16758.9	1.13637	0.164553	1.33384e-12	1.30519e-11	21751.7	24540.2	23233.3	10519.9	11693.2	8815.26
526	PA5558	126887	1.41159	0.206645	1.33356e-12	1.30519e-11	174429	217377	166136	67863.4	80786.9	54730.5
527	PA3261	2031.52	-1.24724	0.181746	1.42114e-12	1.38797e-11	1161.27	1237.38	1153.26	3037.34	2319.45	3280.41
528	PA5219	80.608	-2.20152	0.325916	1.45304e-12	1.41644e-11	21.1978	31.8164	28.8831	129.366	174.107	98.2782
529	PA4341	1228.89	-1.45621	0.213581	1.52206e-12	1.48092e-11	588.931	612.812	722.077	1376.23	2027.31	2045.97
530	PA3014	150509	2.0254	0.296728	1.55814e-12	1.51316e-11	229868	234024	266256	78193.4	61673.5	33037.9
531	PA1837	946.518	1.52047	0.22331	1.56201e-12	1.51397e-11	1492.14	1379.17	1375.04	473.424	606.422	352.908
532	PA2531	203.912	-2.23181	0.33205	1.56485e-12	1.51397e-11	70.9666	74.6995	59.3134	188.544	426.413	403.536
533	PA4190	2634	1.20298	0.17555	1.70533e-12	1.64678e-11	3525.29	3776.47	3788.84	1567.53	1836.97	1308.89
534	PA0548	23437.2	1.10173	0.160294	1.71614e-12	1.65411e-11	32796.7	32787.5	30906.4	12556.7	16649.3	14926.4
535	PA5025	2158.84	1.03633	0.150914	1.97692e-12	1.90191e-11	2971.38	2853.8	2930.08	1384.49	1568.43	1244.86
536	PA4117	7742.07	-1.33191	0.195969	2.03187e-12	1.95113e-11	4291.18	4263.4	4396.93	11824.6	8566.63	13109.7
537	PA1791	2248.28	1.0903	0.15927	2.10724e-12	2.01738e-11	3216.54	3108.33	2907.91	1310.17	1630.4	1316.33
538	PA2300	669.536	-1.78451	0.265294	2.10871e-12	2.01738e-11	250.687	309.864	313.072	1435.41	945.782	762.401
539	PA0659	3446.61	0.917899	0.133331	2.12105e-12	2.02542e-11	4452.46	4419.03	4712.58	2464.83	2452.25	2178.5
540	PA1131	227.284	-1.50959	0.223457	2.19022e-12	2.0799e-11	131.795	90.6077	123.785	333.048	377.723	306.747
541	PA2494	112282	1.59468	0.236084	2.18951e-12	2.0799e-11	178372	174587	157558	73393.1	47749.5	42030.3
542	PA4386	162389	1.85008	0.275317	2.1874e-12	2.0799e-11	219459	285146	265292	82243.6	80142.1	42051.2
543	PA3183	66836.2	2.08891	0.307732	2.55448e-12	2.42135e-11	104142	103017	119281	37499.6	21661.5	15416.3
544	PA1764	563.27	-1.15295	0.169875	2.80104e-12	2.65017e-11	338.243	345.831	348.66	736.284	708.23	902.373
545	PA3974	2610.09	-0.985566	0.144577	2.82561e-12	2.66852e-11	1651.59	1757.51	1787.66	3874.09	3330.16	3259.56
546	PA1762	1690.44	-1.09646	0.161483	3.01226e-12	2.83958e-11	992.611	1000.83	1194.52	2351.98	2101.08	2501.63
547	PA4175	1842.47	-1.40503	0.209209	3.24729e-12	3.05554e-11	999.984	973.86	990.276	2345.1	3470.33	2275.29
548	PA4730	3953.05	1.1982	0.177315	3.28571e-12	3.08605e-11	5825.71	5539.52	5267.03	2442.81	2711.93	1931.32
549	PA0392	5648.17	1.07111	0.158072	3.58076e-12	3.35704e-11	7940.89	7435.36	7716.42	3641.51	4056.09	3098.74
550	PA2642	26470.2	1.13503	0.166285	3.64471e-12	3.40774e-11	38606.8	36389.7	34521.4	18420.9	17066.9	13815.5
551	PA3920	15744.2	2.41	0.364684	3.64808e-12	3.40774e-11	24435.6	27162.9	28662.3	7259.62	4746.62	2197.86
552	PA1225	179.79	1.451	0.216552	3.65688e-12	3.40978e-11	255.295	260.065	280.578	79.8214	110.661	92.3219
553	PA1449	2033.64	-0.918721	0.135145	3.76937e-12	3.50831e-11	1364.03	1455.95	1363.18	2660.26	2500.94	2857.51
554	PA0529	3583.51	1.04363	0.154163	3.88477e-12	3.60919e-11	4759.37	4329.8	5469.21	2226.74	2421.26	2294.65
555	PA1793	12175.6	1.1987	0.179852	3.8976e-12	3.61459e-11	18521.4	16274.1	16538.1	6886.66	8635.98	6197.48
556	PA4623	5288.12	1.64006	0.246613	4.12119e-12	3.81506e-11	9682.8	6847.45	7709.71	1939.11	2273.71	3275.94
557	PA1730	1154.45	-1.21709	0.181492	4.43554e-12	4.0987e-11	663.584	707.57	677.205	1469.82	1447.44	1961.1
558	PA0482	22250.3	1.17106	0.1744	4.63096e-12	4.2716e-11	30624.4	28575.3	33861.8	11520.4	15625.3	13294.4
559	PA2434	536.092	-1.18965	0.17755	4.97331e-12	4.57918e-11	275.572	318.164	369.291	780.323	752.494	720.707
560	PA3729	38220.6	0.94454	0.139759	5.04997e-12	4.63634e-11	46040.7	53195.7	52390.3	25351.6	27758.2	24587.4
561	PA4271	77530.7	1.93342	0.289758	5.0534e-12	4.63634e-11	121874	133427	115916	43687.1	31442.5	18838.1
562	PA2338	355.431	-1.37171	0.206101	5.29507e-12	4.84942e-11	184.329	161.157	235.191	522.968	485.433	543.508
563	PA3712	4589.1	1.00222	0.148951	5.43613e-12	4.96976e-11	6106.82	5839.01	6519.32	2803.38	3387.7	2878.36
564	PA0585	203.222	-1.85423	0.281708	5.50582e-12	5.02455e-11	70.045	92.6827	91.2911	434.889	289.194	241.228
565	PA0417	924.94	-1.502	0.226881	5.59727e-12	5.09897e-11	519.807	509.063	384.248	1534.5	1549.25	1052.77
566	PA0604	9169.87	1.38526	0.208543	5.71013e-12	5.19258e-11	11692.9	12977	15439	3880.97	5351.56	5677.8
567	PA0524	27145.6	2.56889	0.391523	5.93149e-12	5.38437e-11	48907.1	44458.6	47198.5	11051.1	8311.37	2946.86
568	PA4125	136.329	1.87275	0.285135	6.22628e-12	5.64202e-11	224.881	178.449	245.506	53.673	73.774	41.6938
569	PA1126	1686.42	1.06137	0.158777	6.63606e-12	6.00278e-11	2222.08	2348.19	2310.64	948.224	1060.87	1228.48
570	PA5369	3554.93	1.14319	0.171641	6.96699e-12	6.29107e-11	4586.1	5419.86	4773.44	2503.37	2155.67	1891.11
571	PA4986	1774.13	-1.0936	0.164134	7.21612e-12	6.50462e-11	1035.01	1055.48	1257.96	2177.2	2613.07	2506.09
572	PA1727	4149.43	-1.11157	0.167048	7.24456e-12	6.51884e-11	2690.28	2581.28	2492.71	5694.85	4857.28	6580.17
573	PA1180	1422.17	-0.93666	0.140006	7.69235e-12	6.90969e-11	935.469	1009.13	954.688	1787.73	1807.46	2038.53
574	PA1806	3390.98	1.03439	0.155114	7.79811e-12	6.99248e-11	4258	4589.87	4902.38	2411.16	2239.78	1944.72
575	PA3858	5009.25	-0.915769	0.137205	8.70918e-12	7.78232e-11	3287.51	3386.38	3638.23	6066.43	6644.08	7032.85
576	PA5421	12622.7	1.23887	0.187496	8.70129e-12	7.78232e-11	16109.4	16061.8	21415.2	7815.62	7877.58	6456.58
577	PA3254	916.518	-1.25799	0.19074	8.91655e-12	7.95381e-11	528.102	529.121	534.337	1237.23	1085.95	1584.36
578	PA4649	146.841	-1.72822	0.265396	9.02906e-12	8.04024e-11	69.1233	73.3161	55.703	242.217	169.68	271.01
579	PA2362	1467.25	-1.76167	0.270935	9.30485e-12	8.27151e-11	550.222	733.853	650.385	1595.05	2132.07	3141.92
580	PA1930	1529.09	-2.27992	0.353844	9.86535e-12	8.75465e-11	434.094	552.638	497.201	1483.58	2039.11	4167.89
581	PA4606	17604.9	0.96279	0.144817	1.02594e-11	9.0887e-11	26097.3	21759	22313.7	11506.7	12515	11437.5
582	PA4127	419.451	1.8296	0.282052	1.0481e-11	9.26906e-11	591.696	580.996	810.273	114.227	205.092	214.425
583	PA2590	881.104	-1.205	0.183263	1.09775e-11	9.69142e-11	523.494	504.221	544.136	1029.42	1232.03	1453.33
584	PA4084	200.945	-1.17581	0.178785	1.12671e-11	9.93007e-11	124.422	121.732	118.111	275.246	289.194	276.966
585	PA1711	3441.64	-1.45141	0.22255	1.14373e-11	1.00629e-10	1737.3	2032.79	1624.16	3835.56	5130.24	6289.8
586	PA0471	629.396	-1.89993	0.29433	1.15613e-11	1.01546e-10	295.848	239.315	232.096	663.344	916.273	1429.5
587	PA3069	799.894	-1.22322	0.18634	1.17172e-11	1.0274e-10	390.777	515.98	505.969	1248.24	1121.36	1017.03
588	PA0027	5540.09	-1.43611	0.220306	1.19259e-11	1.04245e-10	2869.08	3009.42	2877.48	5998.99	8211.04	10274.5
589	PA3251	276.568	-1.20323	0.183285	1.19293e-11	1.04245e-10	167.739	147.324	178.456	355.068	401.33	409.492
590	PA1339	12204.4	1.09665	0.16646	1.20336e-11	1.04978e-10	16917.7	17838	15462.2	7671.12	8740.74	6596.55
591	PA2589	232.887	-1.37449	0.210356	1.23288e-11	1.07371e-10	100.459	130.724	147.51	341.305	345.262	332.061
592	PA3340	3404.62	-0.857779	0.129374	1.32437e-11	1.15144e-10	2237.75	2508.66	2457.12	4552.57	4278.89	4392.74
593	PA0470	429.603	-1.30947	0.201031	1.40988e-11	1.22372e-10	277.415	223.407	226.423	693.621	511.991	644.765
594	PA4500	8043.21	-1.34231	0.206222	1.45247e-11	1.25856e-10	4822.96	4088.41	4453.15	9465.72	10804.9	14624.1
595	PA5561	12582.2	-1.26529	0.194194	1.49495e-11	1.29319e-10	7524.3	7014.83	7218.19	22065.1	17187.9	14482.6
596	PA5105	3489.83	1.00562	0.152821	1.49884e-11	1.29439e-10	4665.36	4463.98	4926.11	2036.82	2284.04	2562.68
597	PA4314	8522.06	0.824655	0.124681	1.60305e-11	1.38206e-10	11004.4	11121.9	10688.3	5707.23	6348.99	6261.51
598	PA1156	30137.7	1.35086	0.208057	1.62757e-11	1.40086e-10	48471.1	42492.9	40003	19548	17683.6	12627.3
599	PA1876	3776.72	-2.04736	0.321049	1.64162e-11	1.41059e-10	1175.1	2003.05	1029.99	8554.66	5043.19	4854.35
600	PA4251	231739	1.97945	0.309061	1.64491e-11	1.41106e-10	342489	415449	362799	122556	97502.6	49636.4
601	PA5095	3143.25	1.27573	0.196143	1.67308e-11	1.43283e-10	3898.56	4013.02	5537.81	1640.47	1851.73	1917.91
602	PA2162	131.991	-1.55256	0.24077	1.80501e-11	1.54326e-10	49.7688	74.6995	70.1446	210.563	203.616	183.155
603	PA3912	2965.03	0.894123	0.136033	1.91034e-11	1.6306e-10	3603.63	4114.7	3901.79	1962.51	2160.1	2047.46
604	PA2686	724.605	-1.81645	0.284732	2.0179e-11	1.71956e-10	370.501	280.815	274.905	798.214	1028.41	1594.79
605	PA0807	1866.11	-1.19674	0.18461	2.0509e-11	1.74479e-10	1170.49	1110.81	1061.45	2127.65	2661.76	3064.49
606	PA1463	6400.85	-0.853004	0.129743	2.1177e-11	1.79865e-10	4644.17	4529	4410.86	8662	7625.28	8533.82
607	PA0609	14628.1	0.836861	0.127348	2.19583e-11	1.86193e-10	17909.4	19426.7	19161.8	10127.7	10046.5	11096.5
608	PA0266	22710.1	1.79779	0.28095	2.23838e-11	1.89489e-10	33656.6	38372	34817.5	13249	10194.1	5971.14
609	PA3180	746.375	-1.01528	0.155993	2.25832e-11	1.90863e-10	513.356	496.613	454.908	952.352	953.159	1107.86
610	PA4015	2430.71	0.972031	0.148967	2.29774e-11	1.93877e-10	3175.99	3214.15	3322.07	1520.74	1513.84	1837.5
611	PA1874	11488.2	-2.16459	0.342494	2.30504e-11	1.94174e-10	3291.19	5931.69	2696.44	25299.3	18790.2	12920.6
612	PA5131	13572.9	1.04536	0.160744	2.35932e-11	1.98422e-10	18528.7	18768.9	17892.5	7342.2	9553.73	9351.32
613	PA2069	293.062	-2.69755	0.430691	2.65394e-11	2.22835e-10	83.8696	65.7079	69.113	546.364	796.759	196.556
614	PA1557	37074.2	1.64089	0.257396	2.6844e-11	2.25026e-10	59607.3	53308.4	57374.7	15698.7	24199.3	12256.5
615	PA1072	8347.16	1.02155	0.157558	2.70957e-11	2.26767e-10	11827.5	11106	10823.4	4672.31	5620.1	6033.69
616	PA0519	61327.7	1.78701	0.281938	2.84105e-11	2.37384e-10	97121	93583.9	97535	36439.9	27110.5	16175.7
617	PA5459	1886.89	0.800743	0.122637	2.93288e-11	2.4466e-10	2370.47	2393.15	2457.64	1361.09	1388.43	1350.58
618	PA3575	857.955	1.35575	0.211972	3.01881e-11	2.51421e-10	1474.63	1126.03	1132.63	410.117	571.01	433.318
619	PA2024	413.001	-1.28081	0.200011	3.05167e-11	2.53747e-10	247.922	242.082	218.686	609.671	683.147	476.5
620	PA0931	580.205	-0.949282	0.14678	3.32261e-11	2.7583e-10	410.132	370.039	395.079	734.908	796.759	774.313
621	PA0674	337.96	-1.04861	0.162837	3.37475e-11	2.79619e-10	224.881	226.173	201.666	447.275	476.58	451.186
622	PA5373	8206.05	1.37663	0.215926	3.37911e-11	2.79619e-10	10416.4	11819.1	13620.4	3713.07	5630.43	4036.85
623	PA2571	3220.96	-1.42664	0.224412	3.44304e-11	2.84451e-10	1458.96	1714.63	1935.17	4073.65	4060.52	6082.82
624	PA2542	5306.49	-0.831225	0.128035	3.47493e-11	2.86626e-10	3973.21	3650.59	3741.9	6570.13	6664.74	7238.34
625	PA5128	11607.1	1.18019	0.186534	3.70514e-11	3.05126e-10	17550	15989.8	15267.3	7836.26	7477.73	5521.45
626	PA0866	8702.99	1.21196	0.189593	3.78541e-11	3.11238e-10	13331.6	12580.6	10839.4	6033.4	4236.1	5196.83
627	PA3731	27473.6	1.13372	0.178873	3.84548e-11	3.15673e-10	33600.4	39834.9	40860.2	15719.3	19821.6	15005.3
628	PA2414	976.937	-1.29752	0.203796	3.86677e-11	3.16915e-10	494.001	530.505	633.88	1131.26	1451.87	1620.1
629	PA1523	2325.42	-0.892094	0.138108	3.90427e-11	3.1948e-10	1592.6	1568.69	1677.8	2924.49	2871.28	3317.63
630	PA5527	4586.47	0.797203	0.122905	3.97408e-11	3.24676e-10	5860.74	5866.67	5810.65	3516.27	3187.03	3277.43
631	PA0449	3553.47	1.0559	0.164537	4.03401e-11	3.2905e-10	5162.13	4537.99	4788.91	2408.41	2492.08	1931.32
632	PA1257	190.36	-1.59279	0.252682	4.05419e-11	3.30173e-10	106.911	76.0828	93.3542	361.949	262.635	241.228
633	PA0316	23058.9	1.11026	0.173397	4.06235e-11	3.30315e-10	32177.4	33423.2	29606.2	16635.9	14477.4	12033.1
634	PA0304	11381.9	0.765377	0.116887	4.32722e-11	3.51297e-10	14073.5	14785	14214.6	8294.55	8668.44	8255.37
635	PA5059	277.831	-1.3674	0.216178	4.56378e-11	3.69918e-10	151.15	150.782	152.668	335.801	374.772	501.814
636	PA1745	502.332	-1.12385	0.176518	4.97814e-11	4.0287e-10	294.005	301.565	336.797	751.423	596.094	734.108
637	PA1566	315.16	1.48433	0.235829	5.10064e-11	4.12135e-10	505.983	501.455	399.721	202.306	154.925	126.57
638	PA1327	2980.1	-1.51083	0.240565	5.16115e-11	4.1637e-10	1369.56	1595.66	1547.82	3381.4	3991.17	5994.97
639	PA2239	1347.04	-1.18142	0.186212	5.20437e-11	4.192e-10	780.633	884.635	764.885	2268.03	1683.52	1700.51
640	PA1177	1079.68	-1.63406	0.261102	5.24416e-11	4.21745e-10	495.845	546.413	484.823	1201.45	1448.92	2300.6
641	PA2504	1894.03	-1.62158	0.259077	5.29832e-11	4.25436e-10	785.241	927.518	984.087	1885.44	3322.78	3459.09
642	PA4881	3315.3	1.70176	0.273393	5.4878e-11	4.39964e-10	6339.07	4387.9	4661	1015.66	1534.5	1953.65
643	PA2430	587.748	-0.914699	0.142997	5.61993e-11	4.49857e-10	412.897	392.172	404.879	733.532	793.808	789.204
644	PA1208	1053.26	-1.26642	0.200636	5.63466e-11	4.50336e-10	554.83	648.087	614.281	1268.89	1378.1	1855.37
645	PA2896	4036.21	-1.22721	0.194687	6.26502e-11	4.99939e-10	2349.27	2382.77	2377.69	7153.65	5071.22	4882.64
646	PA3535	3214.19	-0.916423	0.143741	6.5384e-11	5.20946e-10	2220.24	2140.69	2250.3	4348.89	4566.61	3758.4
647	PA2776	8089.93	1.24628	0.197931	6.7067e-11	5.3353e-10	10965.7	12129	11327.8	5824.21	4506.11	3786.69
648	PA2301	641.248	-1.1465	0.182286	7.88846e-11	6.26573e-10	374.188	389.406	413.131	1014.28	739.215	917.263
649	PA1574	1064	1.34674	0.215617	8.06636e-11	6.39716e-10	1838.68	1402.69	1382.78	678.482	613.799	467.566
650	PA1140	2627.42	1.29073	0.206527	8.67357e-11	6.86814e-10	3810.08	3682.41	3791.42	1109.24	1761.72	1609.68
651	PA4383	549.741	-0.980314	0.155316	8.9373e-11	7.06609e-10	340.087	369.347	385.795	766.561	678.72	757.933
652	PA3046	4788.87	1.26341	0.202142	9.08831e-11	7.17446e-10	6616.48	7224.41	6609.06	3316.72	2853.58	2112.98
653	PA1435	520.481	-1.75461	0.285263	9.3829e-11	7.39568e-10	222.116	231.707	233.128	1187.69	601.995	646.254
654	PA1417	179.412	1.48761	0.240353	9.82916e-11	7.72377e-10	324.419	255.223	222.296	92.2075	90.0042	92.3219
655	PA4389	14697.4	1.15476	0.184581	9.82683e-11	7.72377e-10	19831.9	19530.5	21948	8305.56	10889	7679.1
656	PA0302	14081.5	0.821539	0.130054	1.14194e-10	8.95966e-10	16530.6	18708.8	18960.7	10255.7	9919.65	10113.7
657	PA0520	3079.7	1.51917	0.246712	1.15411e-10	9.04139e-10	4540.94	4271.01	5025.14	1421.65	2092.23	1127.22
658	PA2811	8019.14	0.819134	0.1297	1.16254e-10	9.09357e-10	9699.39	10906.1	10240.1	5492.54	6014.05	5762.68
659	PA1580	37248.4	1.57373	0.257321	1.16945e-10	9.13377e-10	60803.6	56538.5	52007	22647.3	19868.8	11625.1
660	PA0525	5332.78	1.75999	0.288245	1.26655e-10	9.87721e-10	8405.4	8131.18	8443.65	3324.98	2256.01	1435.46
661	PA1875	3895.32	-2.16734	0.358563	1.36256e-10	1.06098e-09	1132.7	1905.53	986.666	9820.79	5261.56	4264.68
662	PA0964	29060.3	0.940472	0.150301	1.46935e-10	1.14241e-09	38776.3	40507.2	35967.7	21403.2	20370.5	17337.2
663	PA1221	115.783	-2.02928	0.335847	1.55659e-10	1.20841e-09	33.1792	53.9496	42.2931	123.861	252.307	189.111
664	PA1318	1007.42	1.66837	0.27434	1.614e-10	1.25109e-09	1745.59	1452.49	1450.86	591.78	516.418	287.389
665	PA1342	32216.9	1.04439	0.16838	1.64282e-10	1.27152e-09	45973.5	41725.9	43361.2	17597.9	24022.3	20620.6
666	PA1873	116.057	-1.39844	0.228477	1.65785e-10	1.28122e-09	60.8285	65.0162	60.8607	195.425	159.352	154.863
667	PA0042	1073.03	0.992069	0.159855	1.74203e-10	1.34426e-09	1441.45	1352.89	1516.36	656.463	666.917	804.094
668	PA1258	69.2524	-2.03151	0.338411	1.82429e-10	1.40563e-09	34.1008	20.0582	24.2411	145.881	92.9552	98.2782
669	PA1838	3273.13	0.971995	0.156694	1.85737e-10	1.42898e-09	4893.93	4337.41	3855.37	2064.35	2301.75	2185.95
670	PA3906	2539.29	-1.42687	0.234331	1.89886e-10	1.45872e-09	1197.22	1536.18	1284.78	3126.8	3157.53	4933.27
671	PA2163	84.9155	-1.6296	0.269623	1.94308e-10	1.49047e-09	43.3173	45.6497	31.9777	130.742	140.171	117.636
672	PA4366	26729.4	1.2482	0.203777	1.94731e-10	1.49149e-09	41721.9	35097	37021.9	18215.8	16441.3	11878.3
673	PA0523	11122.7	2.41605	0.403157	2.03768e-10	1.55838e-09	20956.3	17207.2	18663.1	4776.9	3887.89	1244.86
674	PA4502	2986.03	-1.00668	0.163342	2.14532e-10	1.63827e-09	2058.95	1862.65	1951.67	3845.19	4643.33	3554.39
675	PA1259	370.149	-1.66107	0.27541	2.16542e-10	1.65117e-09	156.68	172.224	185.161	704.631	640.358	361.842
676	PA2701	242.241	-1.65346	0.274539	2.22504e-10	1.69412e-09	115.206	120.349	102.638	246.345	399.855	469.055
677	PA3326	6221.96	-1.03328	0.16827	2.3897e-10	1.81681e-09	3667.22	4302.83	4107.07	9659.77	8256.78	7338.11
678	PA2241	1208.32	-1.03454	0.168495	2.40151e-10	1.82309e-09	741.002	879.794	723.624	1808.37	1627.45	1469.71
679	PA4061	6317.34	0.845309	0.136502	2.47091e-10	1.87302e-09	7476.38	8636.78	8354.94	4370.91	4734.81	4330.2
680	PA2151	296.232	-1.27571	0.20989	2.50417e-10	1.89544e-09	157.601	172.915	176.909	378.464	371.821	519.683
681	PA5359	3406.07	-1.01678	0.165899	2.64915e-10	2.00223e-09	2010.11	2146.23	2507.67	4288.34	4343.81	5140.25
682	PA3104	3001.74	-1.24657	0.205342	2.68053e-10	2.02297e-09	1909.65	1517.51	1800.03	5239.31	3520.49	4023.45
683	PA5094	4618.84	1.29554	0.213738	2.75955e-10	2.07956e-09	5491.16	5969.73	8408.58	2440.06	2456.67	2946.86
684	PA3481	3358.02	0.868795	0.14064	2.78371e-10	2.0947e-09	4172.28	4509.63	4400.54	2598.33	2250.11	2217.22
685	PA5435	64242.8	1.42439	0.241058	2.89582e-10	2.17588e-09	94153.3	93129.5	97581.9	35433.8	42386.1	22772.2
686	PA2693	471.886	1.26139	0.208187	2.91219e-10	2.18499e-09	737.315	564.396	713.824	247.722	244.93	323.127
687	PA1432	56127.7	1.03657	0.169593	2.94392e-10	2.20559e-09	72233	74073.5	81648.8	35238.4	42285.8	31286.7
688	PA5552	12477.7	0.805807	0.130392	2.95995e-10	2.21437e-09	15278.1	16503	16048.2	8368.87	9571.43	9096.69
689	PA3079	10039.7	1.34608	0.222724	3.06484e-10	2.28951e-09	15138	11211.1	17274.1	5056.28	4926.62	6632.29
690	PA1702	27.6063	-2.72067	0.460637	3.06941e-10	2.2896e-09	6.45151	6.91662	6.705	52.2968	59.0192	34.2485
691	PA2541	1824.04	-1.11027	0.182592	3.07441e-10	2.29002e-09	1293.07	1075.53	1039.27	2877.7	2493.56	2165.1
692	PA3530	2358.6	-2.42005	0.412091	3.31983e-10	2.46924e-09	952.059	563.704	560.125	6821.98	3197.36	2056.4
693	PA2697	231.023	1.15887	0.191202	3.41071e-10	2.53318e-09	304.143	342.373	318.745	154.138	140.171	126.57
694	PA2423	991.766	-1.51592	0.253737	3.50077e-10	2.59632e-09	476.49	463.413	552.904	1014.28	1531.55	1911.96
695	PA3838	1908.82	1.14438	0.189049	3.5853e-10	2.65519e-09	2734.52	2533.56	2679.94	1022.54	1443.02	1039.37
696	PA2076	1730.37	-0.7415	0.120846	4.06638e-10	3.00713e-09	1273.71	1299.63	1285.81	2179.95	2154.2	2188.92
697	PA0022	1545.07	0.981305	0.161671	4.16592e-10	3.07633e-09	1929	2232.68	2031.1	909.689	1146.45	1021.5
698	PA0052	415.355	-2.08174	0.354991	4.25948e-10	3.14091e-09	141.012	148.016	160.92	355.068	646.26	1040.86
699	PA1772	4846.89	1.02446	0.169325	4.34664e-10	3.2006e-09	6183.31	6855.06	6595.14	3253.41	3564.76	2629.69
700	PA0393	5930.73	0.868183	0.142431	4.39479e-10	3.23143e-09	7812.78	7647.01	7649.89	4026.85	4646.28	3801.58
701	PA5240	25718.7	1.22475	0.20437	4.50318e-10	3.3064e-09	36557.9	34594.2	37889.9	17760.3	16202.2	11307.9
702	PA1979	745.483	1.22024	0.203494	4.55965e-10	3.34309e-09	935.469	968.326	1252.29	374.335	495.761	446.719
703	PA1194	224.705	-2.67324	0.460334	4.58013e-10	3.35333e-09	49.7688	59.4829	58.7977	697.75	326.081	156.352
704	PA2555	8018.38	1.24607	0.208217	4.71963e-10	3.45056e-09	11397.1	9468.85	13284.7	3740.6	5052.04	5167.05
705	PA0810	794.158	-0.961014	0.158937	4.84286e-10	3.53063e-09	548.378	505.605	542.589	938.59	1060.87	1168.91
706	PA3428	230.246	-1.17778	0.196399	4.83625e-10	3.53063e-09	131.795	123.116	159.373	315.157	342.311	309.725
707	PA0872	15593.5	0.962142	0.158847	4.85703e-10	3.53594e-09	22537	20530.6	19136.6	11812.2	10123.3	9421.31
708	PA4496	8501.61	0.920146	0.151864	4.89723e-10	3.56017e-09	10938.1	10984.3	11649.2	6268.74	5019.58	6149.83
709	PA0918	2651.29	1.07599	0.178899	5.05128e-10	3.66182e-09	3543.72	3195.48	4130.79	1673.5	1888.61	1475.66
710	PA4150	286.019	1.64542	0.278826	5.04589e-10	3.66182e-09	465.43	325.773	524.537	169.277	129.842	101.256
711	PA2762	1297.8	1.43183	0.241433	5.16522e-10	3.73916e-09	2191.67	1416.52	2131.67	543.612	712.656	790.693
712	PA4701	12012.4	0.76841	0.125803	5.21688e-10	3.77125e-09	15585.9	15363.9	14637	8909.72	9288.14	8289.62
713	PA3081	4024.52	1.47784	0.249887	5.29762e-10	3.82424e-09	6193.45	5318.19	6448.66	2587.32	2216.17	1383.34
714	PA2321	775.911	1.8354	0.313426	5.58026e-10	4.02264e-09	1363.11	973.86	1344.61	474.8	296.571	202.513
715	PA4071	552.225	1.28437	0.216061	5.74805e-10	4.13779e-09	667.271	759.445	943.341	264.237	318.703	360.353
716	PA4729	4754.25	0.985756	0.164037	6.06609e-10	4.36064e-09	6292.07	6811.48	5976.22	3630.5	3026.21	2789.02
717	PA1134	139.742	-1.59555	0.272231	6.27301e-10	4.50309e-09	78.3398	53.9496	69.113	158.267	237.552	241.228
718	PA5298	1799.38	0.932538	0.155148	6.57447e-10	4.71293e-09	2491.2	2519.03	2118.26	1306.04	1124.32	1237.41
719	PA1266	98.1253	-1.98124	0.341705	6.75243e-10	4.83376e-09	35.0225	44.2664	33.525	94.96	185.91	195.067
720	PA2359	328.37	-1.67245	0.286382	6.77958e-10	4.84646e-09	154.836	144.557	153.183	730.779	416.085	370.777
721	PA1326	1310.36	1.08637	0.182663	7.01312e-10	5.00645e-09	1844.21	1758.9	1786.11	963.362	842.499	667.1
722	PA4671	61160.2	1.39655	0.237361	7.24685e-10	5.16614e-09	100278	84673.2	83729.9	36883	38811	22586.1
723	PA1861	2916.45	-0.92242	0.154059	7.40949e-10	5.2675e-09	1978.77	1855.73	2136.83	3399.29	3961.66	4166.4
724	PA5139	2734.3	0.830099	0.137937	7.40951e-10	5.2675e-09	3750.17	3450.01	3353.53	2024.44	2021.41	1806.23
725	PA1877	2370.31	-2.23331	0.388787	7.42318e-10	5.26994e-09	555.752	1201.42	572.504	6113.22	2918.5	2860.49
726	PA3424	511.214	-1.21935	0.206419	7.72641e-10	5.47767e-09	284.788	306.406	310.493	890.422	588.716	686.458
727	PA1743	169.095	1.51209	0.258515	7.88529e-10	5.58261e-09	245.157	238.623	275.421	74.3165	66.3966	114.658
728	PA5020	846.662	1.36343	0.232071	7.94384e-10	5.61634e-09	1015.65	1125.33	1554.01	525.721	478.055	381.2
729	PA3302	3258.38	1.12999	0.19078	7.95493e-10	5.61646e-09	4363.99	4739.27	4427.36	2268.03	2192.56	1559.05
730	PA2641	17191.7	0.94694	0.158588	8.02756e-10	5.65998e-09	22651.3	24109.3	21592.7	13108.6	11601.7	10086.9
731	PA4031	11244.6	1.23998	0.210207	8.1847e-10	5.76288e-09	16726.9	16461.5	14642.7	4887	6933.28	7816.09
732	PA3607	484.713	1.63875	0.281802	8.24878e-10	5.80007e-09	811.969	782.269	632.849	140.376	292.145	248.674
733	PA1911	437.156	-1.30025	0.22138	8.28453e-10	5.81726e-09	258.06	246.923	234.159	463.79	708.23	711.772
734	PA1710	3462.59	-1.43169	0.244917	8.33391e-10	5.84396e-09	1848.82	2052.85	1551.43	3652.52	5161.23	6508.7
735	PA1649	1154.44	1.4476	0.248032	8.9253e-10	6.25014e-09	1301.36	1620.56	2200.79	546.364	724.46	533.085
736	PA1728	6465.43	-1.17697	0.19983	8.96321e-10	6.26816e-09	4066.29	3669.27	3920.88	11014	9052.06	7070.07
737	PA2363	3065.64	-1.44214	0.247386	9.11579e-10	6.36621e-09	1344.68	1866.8	1587.54	3367.64	4336.43	5890.74
738	PA1661	1056.25	-1.06838	0.180624	9.16103e-10	6.38913e-09	635.013	734.545	643.164	1581.29	1550.73	1192.74
739	PA2550	2727.8	1.49518	0.256748	9.23894e-10	6.43476e-09	3203.64	3689.32	5322.22	1633.59	1453.35	1064.68
740	PA0958	50101.1	1.01331	0.17106	9.28786e-10	6.46009e-09	69839.4	62935.7	69699	33509.9	37337	27285.6
741	PA4635	349.554	-1.75638	0.304213	9.35047e-10	6.49485e-09	128.109	193.665	136.679	777.571	417.561	443.741
742	PA1869	538.478	-1.55911	0.268721	9.41506e-10	6.5309e-09	265.434	282.198	242.927	967.491	956.11	516.705
743	PA3426	2344.83	-1.27705	0.218264	9.83842e-10	6.81539e-09	1250.67	1379.87	1380.2	2543.28	3269.66	4245.32
744	PA2368	605.132	-1.27259	0.21789	1.06255e-09	7.35071e-09	300.456	440.589	296.567	846.383	795.283	951.512
745	PA1662	2023.48	-1.05514	0.179077	1.06547e-09	7.36103e-09	1306.89	1265.74	1307.99	2546.03	3324.25	2389.95
746	PA1155	22213.1	1.39542	0.240069	1.07505e-09	7.41724e-09	33349.7	31921.6	32323.8	14443.6	13276.4	7963.51
747	PA4594	1341.31	-1.10632	0.188213	1.07955e-09	7.43838e-09	818.42	785.728	902.08	1504.22	1879.76	2157.65
748	PA1341	5575.76	0.92148	0.155414	1.10902e-09	7.63116e-09	7799.88	7720.33	6508.49	3704.82	4178.56	3542.48
749	PA0550	470.526	1.9796	0.346307	1.12404e-09	7.72343e-09	778.789	760.136	742.192	82.5739	233.126	226.338
750	PA1989	2121.77	1.17955	0.201394	1.12543e-09	7.72343e-09	2898.57	2365.48	3644.94	1238.61	1348.59	1234.43
751	PA4252	144259	1.99031	0.342012	1.14354e-09	7.8373e-09	214093	256036	227433	83021.2	56729.2	28238.6
752	PA3970	3621.05	0.793302	0.132957	1.18594e-09	8.11705e-09	4589.79	4529	4717.74	2840.54	2605.7	2443.55
753	PA4400	5395.07	0.883083	0.148965	1.19774e-09	8.18693e-09	6169.49	7385.56	7552.4	3648.39	3938.05	3676.5
754	PA0180	3901.89	-1.45286	0.251667	1.24453e-09	8.4955e-09	2091.21	1888.24	2088.86	3901.62	5863.55	7577.84
755	PA3688	2044.56	-1.17185	0.200797	1.25254e-09	8.53886e-09	1053.44	1251.91	1387.42	2495.11	2626.35	3453.14
756	PA3233	3965.5	0.957233	0.162392	1.27377e-09	8.6721e-09	5610.05	4867.92	5330.99	3037.34	2586.51	2360.17
757	PA1316	563.995	-1.1628	0.19931	1.28262e-09	8.72077e-09	351.147	320.931	351.754	708.759	969.39	681.991
758	PA1070	4990.31	0.783739	0.131934	1.2967e-09	8.8049e-09	6473.63	6268.53	6287.22	3777.76	3812.64	3322.1
759	PA3018	2536.04	0.79294	0.133426	1.30578e-09	8.85486e-09	3253.4	3313.75	3125.04	1725.79	1978.62	1819.64
760	PA3655	74052.4	1.68699	0.290139	1.3183e-09	8.92799e-09	110033	122616	109394	42425.1	40408.9	19436.7
761	PA0067	15291.7	0.967216	0.164301	1.32854e-09	8.97864e-09	20455.9	20819.7	19828.7	8568.42	11579.6	10497.9
762	PA0543	809.659	-1.21951	0.209694	1.32927e-09	8.97864e-09	487.55	450.272	489.465	1037.68	1448.92	944.066
763	PA5505	12642.4	1.19577	0.205627	1.40902e-09	9.50491e-09	18047.6	18176.9	17061.1	9190.48	7673.97	5704.6
764	PA2152	545.432	-0.88563	0.15027	1.41139e-09	9.50842e-09	388.012	359.664	388.89	715.641	666.917	753.466
765	PA3121	11457	-1.53414	0.267797	1.48221e-09	9.97244e-09	5566.73	5807.19	5656.44	24900.2	13984.6	12826.8
766	PA0277	1568.81	1.30938	0.226839	1.54777e-09	1.04e-08	2437.75	2404.22	1932.59	668.849	867.582	1101.91
767	PA0518	3950.65	2.00187	0.352927	1.56969e-09	1.05335e-08	6360.27	6372.97	6479.61	2221.24	1562.53	707.305
768	PA3635	43234.1	1.09247	0.188209	1.76107e-09	1.18024e-08	60964	62699.8	54368.2	30520.7	29410.7	21441
769	PA3789	2407.88	-0.942501	0.161492	1.80062e-09	1.20517e-08	1636.84	1758.9	1485.41	3371.77	3414.26	2780.08
770	PA3945	4401.16	-1.13994	0.197288	1.85023e-09	1.23677e-08	2460.79	2862.79	2756.27	5540.71	5193.69	7592.74
771	PA0811	806.327	-1.04315	0.179788	1.85773e-09	1.23881e-08	536.397	493.846	524.537	913.818	1103.66	1265.7
772	PA2830	17633.3	1.13393	0.196035	1.86051e-09	1.23881e-08	25533.2	25249.8	22524.1	10892.9	13037.3	8562.12
773	PA3197	3464.92	-1.01983	0.175546	1.85833e-09	1.23881e-08	2127.16	2325.37	2307.03	4626.89	3921.82	5481.24
774	PA3587	2095.09	-0.933296	0.160072	1.87467e-09	1.24663e-08	1558.5	1347.36	1360.08	2576.31	2599.79	3128.52
775	PA5187	2609.89	1.147	0.19855	1.94831e-09	1.29393e-08	3293.04	3269.49	4317.5	1467.06	1876.81	1435.46
776	PA4290	2939.31	1.10517	0.191147	1.96453e-09	1.30302e-08	4356.61	3414.04	4369.08	1522.11	1974.19	1999.81
777	PA0506	146485	1.71794	0.300183	2.02264e-09	1.33983e-08	211815	221493	247446	79031.5	82606.2	36516.3
778	PA2953	50062.9	1.48384	0.260088	2.0363e-09	1.34715e-08	71453.2	71182.4	81089.7	31606.5	28817.6	16227.8
779	PA3836	20026.7	1.25175	0.218149	2.04336e-09	1.35009e-08	29054.8	27542.7	28855.2	8253.26	13485.9	12968.3
780	PA4680	540.57	-1.3502	0.236405	2.05331e-09	1.35492e-08	315.202	231.015	341.955	750.046	647.735	957.468
781	PA3901	226.922	-1.43429	0.251931	2.06048e-09	1.35791e-08	119.814	126.574	110.375	444.523	284.767	275.477
782	PA0315	11457.9	0.813535	0.139267	2.23227e-09	1.46925e-08	13899.3	15398.5	14745.8	8887.7	7505.76	8310.46
783	PA4277	169427	1.39344	0.252377	2.28417e-09	1.50148e-08	261313	262104	226021	106713	102203	58204.5
784	PA4923	1560.86	1.54244	0.272686	2.3237e-09	1.52552e-08	2313.33	2617.25	2124.45	477.552	860.204	972.359
785	PA2167	201.487	-1.45039	0.255866	2.38442e-09	1.56339e-08	82.948	124.499	105.217	242.217	286.243	367.799
786	PA2943	685.766	1.12723	0.196305	2.3976e-09	1.57003e-08	1058.97	839.677	949.015	459.661	463.3	343.974
787	PA4889	619.084	-1.60528	0.285158	2.44176e-09	1.59691e-08	288.475	390.097	205.276	729.403	950.209	1151.05
788	PA2872	1101.85	-1.00087	0.173558	2.476e-09	1.61726e-08	702.293	713.103	753.538	1290.91	1409.08	1742.2
789	PA4925	827.27	-1.63016	0.28993	2.48787e-09	1.62295e-08	394.464	429.522	339.892	836.749	1158.25	1804.75
790	PA0122	5483.22	-1.96853	0.354068	2.60825e-09	1.69772e-08	1858.96	2050.78	2399.87	12226.4	10211.8	4151.51
791	PA1980	623.031	1.13009	0.197248	2.60909e-09	1.69772e-08	783.398	764.978	1039.27	377.088	417.561	355.886
792	PA0904	16958.3	0.940373	0.16265	2.63209e-09	1.71052e-08	22491.8	22783.3	22056.3	13253.1	11346.4	9818.89
793	PA2957	8885.8	0.924171	0.159933	2.71078e-09	1.75944e-08	12509.5	11658	10973.5	5196.65	6630.8	6346.39
794	PA4439	7372.85	1.03714	0.180526	2.73473e-09	1.77275e-08	10874.5	9836.12	9263.73	4329.63	5704.2	4228.94
795	PA2646	4832.3	1.18642	0.207953	2.74294e-09	1.77584e-08	6605.43	7168.38	6558	3710.32	2530.45	2421.22
796	PA2144	351.253	-1.09884	0.191901	2.74738e-09	1.77648e-08	184.329	236.548	236.222	495.443	432.315	522.661
797	PA2906	4274.37	-0.899106	0.155678	2.79838e-09	1.80719e-08	2803.64	3271.56	2769.68	5043.89	5680.59	6076.87
798	PA0305	2252.55	0.97748	0.169773	2.80739e-09	1.81073e-08	2862.63	2913.28	3250.89	1610.19	1624.5	1253.79
799	PA4650	62.8257	-2.33878	0.422433	2.85178e-09	1.83706e-08	13.8247	17.2915	25.7884	61.9304	106.234	151.884
800	PA4163	4977.07	0.829554	0.143282	2.96263e-09	1.90608e-08	6103.13	6718.8	6390.89	3201.12	3861.33	3587.15
801	PA4407	63579.3	0.936355	0.162841	3.03281e-09	1.9488e-08	77730.6	88469.1	86070	47814.4	44679	36712.9
802	PA3307	1287.88	-1.13019	0.198641	3.21892e-09	2.06581e-08	795.379	643.245	936.121	1882.69	1903.37	1566.49
803	PA1910	249.175	-0.988238	0.172678	3.26871e-09	2.09515e-08	168.661	163.924	161.436	357.82	330.507	312.703
804	PA3472	3075.52	-1.06518	0.186894	3.29845e-09	2.11158e-08	1980.61	2088.82	1793.33	4915.9	3415.73	4258.72
805	PA4337	472.792	-0.904184	0.157424	3.3682e-09	2.15355e-08	324.419	298.106	352.786	638.572	609.373	613.494
806	PA3096	5486.05	-0.854175	0.148495	3.4221e-09	2.1853e-08	3369.53	4065.59	4159.16	6929.33	7341.98	7050.72
807	PA5214	7104.45	0.88615	0.156351	3.47084e-09	2.21368e-08	9660.68	9175.58	9083.21	4560.83	5667.32	4479.1
808	PA3092	4685.56	0.970563	0.169699	3.4951e-09	2.2264e-08	6195.29	5479.34	7074.8	3415.81	3150.15	2797.95
809	PA4957	2834.41	1.13605	0.200137	3.57224e-09	2.26992e-08	3915.15	4017.17	3859.5	2045.08	1853.2	1316.33
810	PA5285	15597.2	1.28402	0.227651	3.56959e-09	2.26992e-08	19649.5	21418	25950.9	6861.89	8473.68	11229
811	PA2443	8297.4	1.58705	0.284912	3.62175e-09	2.29854e-08	12825.6	12823.4	12173.2	5714.11	3721.16	2526.94
812	PA0842	59.8158	-1.86534	0.337816	3.75826e-09	2.38224e-08	24.8844	24.8998	23.7254	122.485	97.3816	65.5188
813	PA2509	225.471	-2.27999	0.417077	3.80759e-09	2.41054e-08	76.4965	65.0162	73.2392	650.958	302.473	184.644
814	PA0009	9259.23	0.991886	0.174118	3.85926e-09	2.44013e-08	12143.6	13633.3	11469.2	7186.68	5577.31	5545.27
815	PA4377	5473.18	-1.38537	0.247464	3.86382e-09	2.44013e-08	2948.34	3048.84	2823.32	10115.3	8581.39	5321.91
816	PA0341	3715.54	0.991112	0.174064	3.92139e-09	2.47346e-08	5009.14	5104.46	4826.57	2051.96	2418.31	2882.83
817	PA1871	1245.06	-1.38389	0.247638	3.98674e-09	2.50993e-08	605.52	810.628	590.555	1471.19	2393.23	1599.25
818	PA1907	113.782	-1.38626	0.248295	3.98897e-09	2.50993e-08	65.4368	65.7079	52.6084	144.504	157.876	196.556
819	PA2592	3198.92	-1.17431	0.20871	4.25031e-09	2.67111e-08	2056.19	1831.52	1876.37	3586.46	4172.65	5670.35
820	PA0730	1449.7	-1.73196	0.314672	4.4451e-09	2.79011e-08	688.468	790.569	442.014	2921.74	1429.74	2425.68
821	PA3100	3254.04	-0.846448	0.14826	4.52109e-09	2.83091e-08	2213.79	2328.83	2360.16	4372.29	4554.8	3694.37
822	PA3837	2338.23	1.04179	0.184168	4.51789e-09	2.83091e-08	3517.92	2992.82	3008.48	1290.91	1786.81	1432.48
823	PA2341	164.114	-1.31198	0.234933	4.55602e-09	2.84931e-08	97.6943	76.7745	100.575	271.118	243.454	195.067
824	PA2671	418.22	-0.838935	0.147004	4.63791e-09	2.897e-08	297.691	298.798	293.988	536.73	532.648	549.464
825	PA2465	110.507	-1.28825	0.230681	4.65995e-09	2.90724e-08	61.7502	61.5579	63.9554	134.871	171.156	169.753
826	PA0494	1101.85	1.11184	0.197508	4.76342e-09	2.96653e-08	1415.65	1317.62	1826.34	737.66	596.094	717.729
827	PA4625	6092.79	-1.58267	0.286869	4.76651e-09	2.96653e-08	2667.24	3073.74	3048.19	13353.6	6000.77	8413.21
828	PA3767	4288.42	-0.755881	0.131996	4.80052e-09	2.98409e-08	3117	3264.64	3110.09	5499.42	4985.64	5753.74
829	PA4265	302037	1.64231	0.29263	4.88826e-09	3.03496e-08	453771	502943	427839	190003	155232	82433.1
830	PA2709	6303.15	0.952973	0.168224	5.01199e-09	3.10804e-08	8276.37	7949.96	8886.7	3527.28	4687.6	4491.02
831	PA3009	8801.99	-1.8686	0.342338	5.06727e-09	3.13853e-08	3481.97	3533.01	3735.71	21704.6	12968	7388.73
832	PA1585	113822	1.42321	0.256994	5.31592e-09	3.28859e-08	174712	176142	152429	78467.2	61555.5	39624
833	PA2865	4996.04	-0.90344	0.159594	5.42011e-09	3.34902e-08	3386.12	3572.43	3353.01	6930.7	5550.75	7183.24
834	PA4158	108.066	-1.30577	0.235055	5.44759e-09	3.36196e-08	55.2987	68.4745	57.7661	173.405	150.499	142.95
835	PA1069	16092	0.707167	0.12515	5.53495e-09	3.41178e-08	19114.9	20709.7	20446.1	11715.9	11772.8	12792.5
836	PA4741	45373	1.11248	0.19894	5.67205e-09	3.49211e-08	68732.6	56069.6	63075.4	32609.8	29767.8	21983
837	PA5058	1753.17	-1.33104	0.240337	5.6836e-09	3.49504e-08	900.447	1047.87	957.267	1925.35	2281.09	3406.98
838	PA1870	232.085	-1.33667	0.242032	6.32541e-09	3.88507e-08	108.754	145.941	128.426	421.127	314.277	273.988
839	PA1703	754.562	-0.774455	0.136564	6.43634e-09	3.94379e-08	551.143	563.013	541.557	939.966	929.552	1002.14
840	PA4853	5209.73	0.85258	0.150804	6.43624e-09	3.94379e-08	6373.17	6875.12	6987.12	3823.17	3213.59	3986.22
841	PA0937	7197.78	0.733449	0.129058	6.59057e-09	4.03349e-08	9282.8	8450.03	9355.02	5108.57	5395.83	5594.41
842	PA3984	3722.18	0.826005	0.146302	7.12984e-09	4.35834e-08	5067.2	4906.65	4384.55	2627.23	2887.51	2459.93
843	PA5531	5291.25	-1.12265	0.202323	7.14677e-09	4.36352e-08	3262.62	3194.79	3326.71	6725.64	5965.36	9272.4
844	PA4128	482.359	1.3143	0.238744	7.30952e-09	4.4576e-08	612.894	611.429	861.85	210.563	290.669	306.747
845	PA2439	324.641	-1.6793	0.309703	7.38871e-09	4.49524e-08	159.444	152.857	131.005	721.145	469.202	314.192
846	PA4723	16442.7	0.95351	0.170197	7.38354e-09	4.49524e-08	20949.9	22770.9	21800.5	9633.62	10402.1	13099.3
847	PA4212	1706.31	-1.4474	0.265705	8.17705e-09	4.96898e-08	997.219	814.086	841.219	2294.18	3504.26	1786.88
848	PA2708	1264.17	-0.890044	0.159175	8.32823e-09	5.05488e-08	854.364	807.169	962.941	1702.4	1773.53	1484.6
849	PA4932	62583.6	1.32067	0.246199	8.46583e-09	5.13235e-08	88670.5	101149	82544.7	42013.6	37897.7	23226.4
850	PA2771	741.422	-1.51204	0.278914	8.79335e-09	5.32463e-08	398.15	353.439	360.007	887.669	835.121	1614.14
851	PA4910	1861.56	-1.04201	0.188308	8.93605e-09	5.40469e-08	1076.48	1275.42	1233.2	2203.35	2328.31	3052.58
852	PA1320	267.739	1.20502	0.219577	9.24791e-09	5.58674e-08	382.482	370.039	379.09	125.237	199.19	150.395
853	PA4946	16935.5	-0.698636	0.124424	9.58867e-09	5.7858e-08	13091	12721.7	12633.8	19597.5	21637.9	21930.9
854	PA3404	57.4476	-1.76424	0.328442	9.61856e-09	5.79704e-08	23.9628	23.5165	26.82	85.3264	116.563	68.4969
855	PA1219	29.5896	-2.15256	0.404396	9.87553e-09	5.93801e-08	11.0597	9.68326	9.79961	53.673	53.1172	40.2047
856	PA1533	7073.03	1.22513	0.2236	9.86527e-09	5.93801e-08	9488.33	9930.88	10597.5	5401.71	3845.1	3174.68
857	PA2850	243.494	1.38939	0.255809	1.0056e-08	6.03944e-08	420.27	315.398	335.25	169.277	119.514	101.256
858	PA4267	240199	1.89868	0.347124	1.01348e-08	6.0797e-08	361701	422231	362645	147125	98699.2	48793.6
859	PA3999	22819.6	0.721407	0.128436	1.02514e-08	6.14246e-08	28623.5	29423.3	27545.2	17538.7	17965.4	15821.3
860	PA4519	8946.74	1.05714	0.193224	1.05428e-08	6.30973e-08	13156.5	11726.4	11735.3	4486.52	6731.14	5844.57
861	PA0495	482.04	1.09244	0.198793	1.05833e-08	6.31927e-08	620.267	620.421	745.802	312.405	247.88	345.463
862	PA2843	2421.44	0.845997	0.152002	1.05787e-08	6.31927e-08	3192.58	3153.98	3045.1	1497.34	1741.07	1898.56
863	PA4143	197.173	-1.49683	0.277791	1.06029e-08	6.32368e-08	118.892	89.2244	90.7753	348.187	334.934	201.024
864	PA0733	572.331	-1.36803	0.252438	1.06222e-08	6.32785e-08	317.046	307.789	304.304	1143.65	625.603	735.597
865	PA1899	102.106	-2.42646	0.460442	1.07069e-08	6.37092e-08	23.9628	36.6581	27.3358	161.019	287.718	75.9422
866	PA1526	4905.8	-1.01141	0.183632	1.08549e-08	6.45154e-08	3104.1	3210.69	3279.77	7690.38	5276.31	6873.52
867	PA2931	2768.4	-0.981721	0.178055	1.12098e-08	6.65476e-08	1780.62	1738.15	1976.43	3201.12	4399.88	3514.19
868	PA1663	971.2	-1.06091	0.193367	1.13488e-08	6.72955e-08	569.576	673.679	609.123	1424.4	1493.18	1057.24
869	PA3653	27758.9	1.03167	0.187839	1.18046e-08	6.99173e-08	34912.8	40036.8	37842	20899.5	18571.9	14290.5
870	PA2475	1169.69	-1.47723	0.274833	1.18574e-08	7.01495e-08	561.281	634.945	590.04	1217.97	1522.69	2491.2
871	PA5372	2464.4	1.3012	0.240162	1.20046e-08	7.09389e-08	3277.37	3442.4	3917.78	1147.78	1876.81	1124.24
872	PA4934	76359.9	1.3186	0.243495	1.20241e-08	7.09724e-08	104956	121514	104329	54160.2	44009.1	29191.6
873	PA0028	1902.52	-1.27331	0.235035	1.20567e-08	7.10836e-08	1018.42	1117.73	1111.48	1996.91	2596.84	3573.75
874	PA1814	6506.59	-0.830338	0.149947	1.24175e-08	7.31268e-08	4253.39	5178.47	4466.04	8063.34	8062.02	9016.28
875	PA1951	634.494	-1.42799	0.265575	1.24467e-08	7.32153e-08	321.654	342.373	331.639	670.225	830.695	1310.38
876	PA1774	6425.52	-1.44076	0.268397	1.28189e-08	7.53182e-08	3190.73	3593.87	3228.2	13685.2	7095.58	7759.51
877	PA1770	52704.5	0.922895	0.167602	1.29408e-08	7.59479e-08	66563.9	73971.1	68003.6	38079	39755.3	29854.2
878	PA2477	671.065	-0.859165	0.1558	1.35427e-08	7.93896e-08	482.942	476.555	454.908	871.155	957.586	783.247
879	PA0522	723.878	1.85847	0.351145	1.37304e-08	8.03986e-08	1106.89	1071.38	1277.04	389.474	362.968	135.505
880	PA4587	7730.31	1.34441	0.249715	1.37713e-08	8.05466e-08	10748.2	10557.5	12366.1	4369.54	5472.55	2867.94
881	PA1501	181.006	1.09957	0.202008	1.41414e-08	8.26174e-08	252.531	246.232	248.601	104.594	129.842	104.234
882	PA0447	52763.5	1.53107	0.286566	1.49763e-08	8.73955e-08	74059.7	81878.2	82233.7	38786.3	21432.8	18190.4
883	PA2246	310.131	0.976537	0.178675	1.50008e-08	8.74395e-08	424.878	392.864	425.509	180.286	219.846	217.403
884	PA0732	1731.38	-1.04334	0.191817	1.51799e-08	8.83834e-08	1100.44	1064.47	1165.64	2160.68	1996.32	2900.7
885	PA4344	1372.18	-0.850799	0.154786	1.52036e-08	8.84216e-08	883.857	963.485	1053.72	1930.85	1764.67	1636.48
886	PA4615	3470.5	0.929858	0.169835	1.54148e-08	8.95484e-08	4595.32	4693.62	4467.08	2711.18	2393.23	1962.59
887	PA0420	3202.67	0.824114	0.149976	1.64237e-08	9.53018e-08	4157.54	4194.93	4000.82	2016.18	2300.27	2546.3
888	PA3793	2248.7	0.738742	0.133992	1.75328e-08	1.01623e-07	2754.8	2830.97	2891.4	1750.57	1729.26	1535.22
889	PA4897	348.621	-1.14944	0.213699	1.80565e-08	1.04541e-07	220.273	186.749	227.97	514.711	383.625	558.399
890	PA2869	601.036	-1.22138	0.227988	1.82832e-08	1.05735e-07	374.188	329.923	350.723	1103.74	779.053	668.59
891	PA1191	385.111	-1.23167	0.230015	1.83894e-08	1.06229e-07	208.292	229.632	233.643	667.472	402.806	568.822
892	PA3065	395.683	-0.88024	0.161744	1.98797e-08	1.14709e-07	262.669	274.59	287.283	546.364	532.648	470.544
893	PA5093	4704.56	1.03246	0.191253	1.99302e-08	1.14872e-07	5502.22	5758.08	7863.93	2851.55	3020.31	3231.27
894	PA4732	11500.9	0.75958	0.138648	2.00778e-08	1.15593e-07	15556.4	13706.7	14348.7	8206.47	9186.33	8000.74
895	PA1003	4642.24	-0.78669	0.143887	2.01183e-08	1.15697e-07	3469.07	3187.87	3463.39	6546.73	5438.62	5747.79
896	PA0008	18933.3	1.33509	0.251197	2.03934e-08	1.17148e-07	26978.4	29908.8	25449.6	12994.4	11402.5	6866.07
897	PA2911	4703.08	0.795019	0.145528	2.07205e-08	1.18762e-07	6584.23	5809.96	5609.5	3159.83	3418.69	3636.29
898	PA5188	2042.89	0.887446	0.163339	2.07046e-08	1.18762e-07	2437.75	2559.84	3013.64	1288.15	1540.4	1417.59
899	PA5440	11562.5	1.35863	0.257327	2.0927e-08	1.19812e-07	15591.5	17271.5	17724.4	4108.05	8183.01	6496.78
900	PA3105	6357.51	-0.920994	0.170069	2.11746e-08	1.21095e-07	4656.15	3874.69	4463.46	9578.57	7324.28	8247.92
901	PA3054	2093.7	0.948848	0.175425	2.1594e-08	1.23357e-07	2830.37	2737.6	2771.74	1519.36	1565.48	1137.64
902	PA0002	29226	1.04155	0.193667	2.20259e-08	1.25685e-07	38922	41075	39073.1	21694.9	20186	14405.2
903	PA0731	1348.43	-0.985804	0.183016	2.22648e-08	1.26907e-07	977.865	878.41	813.883	1824.88	1513.84	2081.71
904	PA0704	800.59	-0.861849	0.159075	2.34083e-08	1.33277e-07	520.729	612.121	550.841	1134.01	1032.84	953.001
905	PA1671	307.71	-1.20423	0.226544	2.34622e-08	1.33436e-07	180.642	188.132	175.877	507.83	473.629	320.149
906	PA1763	1073.52	-1.08002	0.202021	2.40454e-08	1.36602e-07	663.584	670.22	692.162	1725.79	1122.84	1566.49
907	PA0521	1395.28	1.79562	0.345596	2.42996e-08	1.37894e-07	2124.39	2171.13	2302.91	633.067	855.778	284.411
908	PA5096	5227.97	1.22072	0.229909	2.43375e-08	1.37957e-07	6092.07	6602.6	9498.4	2547.41	3123.59	3503.77
909	PA2568	2370.37	-0.808627	0.149035	2.45133e-08	1.38801e-07	1549.28	1815.61	1747.94	3203.87	2763.57	3141.92
910	PA1829	1304.67	1.07151	0.200482	2.51663e-08	1.42342e-07	1851.58	1413.06	2089.38	856.016	874.959	743.043
911	PA4759	24407.5	1.36671	0.259491	2.55115e-08	1.44136e-07	30484.3	39134.2	37231.8	17285.5	13406.2	8903.11
912	PA1639	1411.28	-0.822206	0.152079	2.5748e-08	1.45313e-07	1046.07	1019.51	958.815	1786.35	1636.31	2020.66
913	PA1027	5388.93	-1.10813	0.208088	2.59929e-08	1.46534e-07	2748.34	3867.08	3408.72	7366.97	6179.31	8763.14
914	PA1783	30.8213	-2.68413	0.531206	2.62024e-08	1.47553e-07	11.0597	8.9916	3.09461	35.782	61.9701	64.0297
915	PA3703	8146.39	-0.845712	0.156864	2.66454e-08	1.49884e-07	5475.49	6153.02	5626.52	9699.68	9851.77	12071.8
916	PA0151	321.068	-0.96727	0.180517	2.67093e-08	1.50079e-07	224.881	210.957	205.792	368.83	466.251	449.697
917	PA2656	2503.89	-0.712236	0.131228	2.84887e-08	1.59903e-07	1858.04	1910.37	1880.49	3371.77	3043.91	2958.77
918	PA1450	2636.17	-0.812753	0.150604	2.85503e-08	1.60075e-07	1791.68	1978.84	1904.22	3245.15	3097.03	3800.09
919	PA4258	178337	2.02524	0.396035	2.91794e-08	1.63424e-07	264047	337185	272549	106853	60789.7	28594.5
920	PA5153	23638.5	1.16312	0.219567	2.94613e-08	1.64823e-07	35584.7	28384.4	35092.9	10575	15470.4	16723.7
921	PA1319	289.179	1.24896	0.237024	2.9649e-08	1.65693e-07	431.33	397.705	406.942	214.692	162.303	122.103
922	PA0301	15602.4	0.770323	0.142817	2.99811e-08	1.67368e-07	19154.5	20015.3	20193.9	12808.6	10861	10581.3
923	PA4681	948.11	-1.35782	0.259898	3.09701e-08	1.72701e-07	564.046	371.422	607.576	1055.57	1429.74	1660.31
924	PA1321	481.757	0.927278	0.17338	3.12093e-08	1.73659e-07	676.487	639.787	592.619	283.504	348.213	349.93
925	PA3608	305.749	1.63359	0.315939	3.11946e-08	1.73659e-07	523.494	502.146	382.185	93.5838	212.469	120.614
926	PA3798	5878.1	0.659303	0.121313	3.16015e-08	1.75651e-07	7300.35	7380.03	6997.95	4449.36	4740.71	4400.18
927	PA1500	166.197	1.33792	0.255547	3.1865e-08	1.76924e-07	241.471	222.715	259.432	101.841	109.185	62.5407
928	PA5426	4964.9	0.698288	0.128868	3.19571e-08	1.77245e-07	5904.05	6370.2	6237.71	3612.61	3650.34	4014.52
929	PA0745	7188.41	0.861574	0.160664	3.22952e-08	1.78927e-07	9156.54	8391.24	10460.3	4940.67	5555.18	4626.52
930	PA5141	8128.32	0.788473	0.146454	3.276e-08	1.81307e-07	9791.55	11251.3	10021.9	5379.69	5924.05	6401.48
931	PA1717	756.019	-1.21471	0.231514	3.35838e-08	1.85667e-07	434.094	479.322	416.226	1388.62	1001.85	816.007
932	PA5200	6019.09	0.870223	0.162875	3.41085e-08	1.88365e-07	8372.22	7781.89	7358.99	3752.98	3994.12	4854.35
933	PA1927	2104.43	-1.44668	0.279415	3.51832e-08	1.94092e-07	1046.99	1212.48	999.56	4494.77	2688.32	2184.46
934	PA5074	4976.6	0.780632	0.147145	3.54578e-08	1.95397e-07	6147.37	6305.88	6563.16	3287.82	4060.52	3494.83
935	PA1800	84217.2	0.983853	0.185675	3.75084e-08	2.06477e-07	112124	124801	101532	60834.9	60981.6	45030.8
936	PA3051	507.752	-0.861562	0.161649	3.78528e-08	2.0815e-07	375.109	331.998	361.038	692.245	693.475	592.647
937	PA3445	69.9163	-2.19382	0.433946	3.85928e-08	2.11993e-07	20.2762	24.2082	24.7569	162.395	135.744	52.1172
938	PA1660	1442.48	-0.995153	0.188416	3.9208e-08	2.15142e-07	942.842	994.61	903.111	2248.76	2019.93	1545.65
939	PA4978	1156.68	0.86518	0.16259	4.03112e-08	2.2096e-07	1337.31	1542.41	1630.86	755.551	783.479	890.46
940	PA4492	4393.65	-0.755462	0.141268	4.17596e-08	2.28656e-07	3440.5	3156.74	3118.85	5942.57	5029.91	5673.33
941	PA2365	1997.35	-1.42195	0.276169	4.21669e-08	2.30641e-07	905.055	1348.74	880.933	2518.5	2334.21	3996.65
942	PA3049	23779.1	-0.681046	0.126916	4.23886e-08	2.31607e-07	18467.9	17602.8	18334.6	31065.7	29918.3	27285.6
943	PA2023	16480.4	0.709268	0.132363	4.25301e-08	2.31888e-07	20996.9	20908.2	19749.3	12051.7	13502.1	11674.3
944	PA2467	993.791	-1.45641	0.283208	4.2521e-08	2.31888e-07	547.457	486.93	496.17	937.214	1440.07	2054.91
945	PA1748	1429.98	1.16294	0.222806	4.31007e-08	2.34751e-07	2175.08	1793.48	2027.49	894.551	1054.97	634.341
946	PA1886	1994.9	-0.690503	0.12887	4.37408e-08	2.37985e-07	1484.77	1527.19	1532.35	2372.62	2415.36	2637.13
947	PA0556	1066.3	1.08414	0.20704	4.47567e-08	2.43255e-07	1479.24	1619.18	1292.52	737.66	752.494	516.705
948	PA2340	123.249	-1.34375	0.260969	4.58233e-08	2.4879e-07	82.948	60.8662	59.3134	198.177	143.121	195.067
949	PA1448	1901.04	-0.756157	0.142007	4.67565e-08	2.53589e-07	1419.33	1487.76	1295.1	2228.12	2484.71	2491.2
950	PA0502	3867.34	0.760198	0.142638	4.78609e-08	2.59305e-07	4413.75	5276	4978.72	2821.28	2990.8	2723.5
951	PA0649	8598.87	0.646553	0.120749	4.82524e-08	2.61152e-07	10533.5	10358.3	10719.2	7013.28	6394.73	6574.22
952	PA5076	12303.5	0.752897	0.141497	4.83192e-08	2.61239e-07	15482.7	16195.3	14907.3	8141.79	9246.83	9847.18
953	PA1169	804.971	-0.912865	0.173391	4.92606e-08	2.66049e-07	606.442	501.455	543.62	1194.57	936.929	1046.81
954	PA2367	878.619	-1.08107	0.207422	4.95038e-08	2.67082e-07	528.102	668.837	459.034	1260.63	1034.31	1320.8
955	PA0144	204.618	-1.55483	0.305036	4.96246e-08	2.67453e-07	90.3211	85.0744	121.721	199.554	333.458	397.58
956	PA0809	61.0184	-1.49727	0.293515	5.19897e-08	2.79652e-07	29.4926	31.8164	30.4304	92.2075	107.71	74.4532
957	PA1436	478.26	-1.28814	0.250154	5.19967e-08	2.79652e-07	215.665	275.973	315.135	889.046	607.897	565.844
958	PA5084	862.99	1.18969	0.229897	5.25215e-08	2.8218e-07	1224.87	1223.55	1192.97	609.671	572.486	354.397
959	PA0596	9631.59	0.829387	0.156858	5.33795e-08	2.86491e-07	11476.3	12084	13651.4	6901.8	7552.98	6123.03
960	PA0318	3647.39	0.684901	0.128575	5.34861e-08	2.86764e-07	4360.3	4607.85	4584.15	2672.64	2970.14	2689.25
961	PA0363	2348.89	1.01976	0.195507	5.44684e-08	2.91726e-07	3338.2	3278.48	2909.45	1201.45	1562.53	1803.26
962	PA1518	690.376	1.07302	0.206386	5.55675e-08	2.97303e-07	903.211	939.277	993.371	503.701	475.104	327.594
963	PA4811	20771	0.8744	0.166112	5.58639e-08	2.98579e-07	24620.8	27125.6	29459.7	12929.7	13860.7	16629.9
964	PA4253	95908.5	1.86493	0.363731	5.812e-08	3.10315e-07	147084	171988	137509	60340.9	39857.1	18671.4
965	PA1250	3230.6	-1.2411	0.242232	6.18751e-08	3.30022e-07	1765.87	1877.86	1948.58	3406.17	4162.33	6222.8
966	PA4198	4177.96	1.27923	0.249963	6.30695e-08	3.36044e-07	5493.92	6219.42	6261.95	2674.02	2869.81	1548.63
967	PA4839	8608.87	0.713167	0.134834	6.38464e-08	3.39481e-07	10559.3	11110.2	10569.7	5858.62	6729.66	6825.87
968	PA5384	84.7373	-1.5153	0.299791	6.37912e-08	3.39481e-07	48.8472	30.4331	46.935	115.603	154.925	111.68
969	PA3822	11712	0.962627	0.187774	6.43671e-08	3.41896e-07	16475.3	15857.7	14658.7	9446.45	7377.4	6456.58
970	PA4484	14106.4	1.02224	0.197302	6.47578e-08	3.43617e-07	18739.8	19546.4	18975.1	11066.3	9235.02	7076.03
971	PA0845	596.068	-1.14995	0.224154	6.8648e-08	3.63884e-07	371.423	373.497	338.344	755.551	662.49	1075.1
972	PA3791	1225	-0.808184	0.154539	7.15927e-08	3.79102e-07	896.76	852.819	891.765	1723.04	1612.7	1372.92
973	PA4506	3626.21	-0.931541	0.179567	7.24166e-08	3.83071e-07	2389.82	2490.67	2483.43	5767.79	4591.69	4033.87
974	PA1305	4447.35	-1.00657	0.195025	7.3259e-08	3.86732e-07	3267.23	2739.67	2692.83	6205.43	4805.64	6973.28
975	PA5530	394.01	1.35894	0.268124	7.32517e-08	3.86732e-07	637.778	657.77	429.12	265.613	159.352	214.425
976	PA1493	7211.28	0.896074	0.172356	7.5015e-08	3.95597e-07	9830.26	9293.17	9236.39	5613.65	5232.05	4062.17
977	PA3719	398.109	-1.67059	0.334874	7.66499e-08	4.03804e-07	193.545	157.699	190.319	862.897	655.113	329.083
978	PA0776	229.491	-0.957226	0.185285	7.71615e-08	4.06084e-07	162.209	148.707	149.573	286.256	287.718	342.485
979	PA0676	190.874	-1.18056	0.231534	7.85115e-08	4.12767e-07	113.362	100.983	126.363	240.841	233.126	330.572
980	PA1255	325.595	-1.44144	0.286681	7.90078e-08	4.14952e-07	162.209	196.432	146.478	639.948	491.335	317.171
981	PA2591	6312.23	-1.47241	0.293299	8.04998e-08	4.22357e-07	3055.25	3146.37	3419.55	5758.15	9025.51	13468.6
982	PA5415	3117.07	1.43	0.28461	8.31862e-08	4.36007e-07	4736.33	3799.3	5301.07	1008.78	1751.39	2105.54
983	PA2481	13055.1	0.802302	0.153483	8.34806e-08	4.37105e-07	16735.2	15444.1	17880.2	8498.23	10540.8	9232.19
984	PA0930	1395.33	-1.25989	0.249494	8.89584e-08	4.65314e-07	899.525	678.52	811.82	1471.19	1879.76	2631.18
985	PA1420	194.01	1.07164	0.209707	9.0764e-08	4.73796e-07	254.374	280.815	262.011	143.128	120.989	102.745
986	PA4850	1168.07	0.748974	0.14379	9.06971e-08	4.73796e-07	1499.52	1504.36	1414.75	810.601	833.646	945.555
987	PA4605	3302.33	1.02881	0.201141	9.29291e-08	4.84606e-07	4886.56	4172.8	4367.53	2460.7	2294.37	1632.01
988	PA5398	10441.1	0.920932	0.180886	9.56548e-08	4.98315e-07	12798.9	11891	16717.1	6940.34	6831.47	7467.65
989	PA0501	3686.34	0.927057	0.180474	9.78861e-08	5.09423e-07	4341.87	5336.17	4937.46	2825.4	2590.94	2086.18
990	PA1724	170.421	-1.05181	0.206793	1.00254e-07	5.21217e-07	113.362	112.741	100.059	238.088	200.665	257.608
991	PA0335	1717.94	0.649455	0.124412	1.02553e-07	5.32635e-07	2051.58	2163.52	2105.37	1325.31	1355.97	1305.91
992	PA0010	901.676	0.881794	0.171796	1.04985e-07	5.44716e-07	1070.95	1296.87	1166.15	547.74	635.931	692.415
993	PA3609	177.244	1.13152	0.223528	1.05105e-07	5.4479e-07	256.217	256.607	225.907	111.475	126.891	86.3657
994	PA4855	8354.37	0.737142	0.142251	1.06293e-07	5.5039e-07	10172.2	11336.3	9997.67	6727.02	6163.08	5729.92
995	PA0539	283.513	-1.03276	0.203352	1.08326e-07	5.59791e-07	202.762	159.082	185.677	412.87	417.561	323.127
996	PA3462	894.141	-1.32875	0.266056	1.08272e-07	5.59791e-07	498.61	462.722	512.674	926.204	1142.02	1822.61
997	PA1715	181.198	-1.08812	0.214953	1.08537e-07	5.6032e-07	107.832	130.032	102.122	264.237	268.537	214.425
998	PA3119	6637.41	-1.98184	0.407436	1.09468e-07	5.6456e-07	2137.29	2676.73	2650.02	19433.8	5977.17	6949.46
999	PA2288	1370.97	-1.19988	0.238887	1.11634e-07	5.75156e-07	844.226	788.494	791.19	2592.82	1763.2	1445.88
1000	PA2376	316.391	-1.19835	0.238487	1.11776e-07	5.75309e-07	193.545	171.532	194.961	582.146	354.115	402.047
1001	PA0034	284.403	1.1261	0.223564	1.18249e-07	6.07592e-07	480.177	379.031	324.934	167.9	163.778	190.6
1002	PA3674	1802.14	0.80227	0.156075	1.18284e-07	6.07592e-07	2363.1	2375.17	2180.16	1468.44	1264.49	1161.47
1003	PA2244	176.714	-1.14089	0.22655	1.19086e-07	6.11102e-07	85.7129	109.283	125.848	231.207	272.964	235.272
1004	PA3677	2291.99	0.730105	0.141483	1.2574e-07	6.44603e-07	2711.48	2739.67	3173.01	1762.95	1667.29	1697.53
1005	PA4161	44.0325	-1.72882	0.35496	1.27614e-07	6.53564e-07	23.9628	17.2915	17.0204	57.8017	85.5778	62.5407
1006	PA1901	1641.71	-1.28717	0.25897	1.28931e-07	6.59652e-07	1028.56	812.011	927.353	2157.93	3223.92	1700.51
1007	PA2981	5362.76	-0.690848	0.134014	1.29607e-07	6.6245e-07	4064.45	4342.25	3800.19	6872.9	6260.46	6836.29
1008	PA4483	11759.3	0.89138	0.177505	1.35948e-07	6.94171e-07	15329.7	16166.9	14818.6	9479.48	8104.81	6656.11
1009	PA3621	4411.57	0.959754	0.189587	1.37696e-07	7.02399e-07	6575.01	5217.9	5846.24	3494.25	2837.35	2498.65
1010	PA4257	301661	1.88404	0.381971	1.39065e-07	7.08681e-07	449381	539051	454650	198030	112613	56237.5
1011	PA4868	1598.61	0.744855	0.145152	1.44966e-07	7.38021e-07	1858.04	1951.87	2229.15	1195.95	1190.71	1165.94
1012	PA5366	3348.27	0.681185	0.132223	1.45706e-07	7.41054e-07	3931.73	4442.54	4054.46	2462.08	2534.87	2663.93
1013	PA2672	216.137	-0.977026	0.193812	1.47577e-07	7.49641e-07	125.344	154.932	147.51	262.86	309.851	296.324
1014	PA4238	185528	1.59668	0.327062	1.47823e-07	7.49641e-07	269505	314846	265741	129561	85853.7	47661.9
1015	PA5419	3272.26	0.894744	0.176505	1.47831e-07	7.49641e-07	4162.15	3624.31	5082.9	2270.78	2166	2327.41
1016	PA1008	5826.74	0.902685	0.178523	1.57577e-07	7.98278e-07	7720.61	8022.58	7219.73	4370.91	4408.73	3217.87
1017	PA0473	1940.35	0.928181	0.184116	1.62486e-07	8.21528e-07	2553.88	2402.14	2740.28	1066.58	1524.17	1355.05
1018	PA4156	500.003	-1.5725	0.323714	1.62466e-07	8.21528e-07	244.236	249.69	223.844	955.105	928.076	399.069
1019	PA1451	2129.22	-0.677919	0.132496	1.64282e-07	8.29795e-07	1502.28	1675.9	1695.33	2563.92	2629.3	2708.61
1020	PA1733	1686.32	-1.05577	0.211516	1.64986e-07	8.32505e-07	926.253	1151.62	1133.66	2108.39	1916.65	2881.34
1021	PA1946	5279.67	-1.07013	0.214656	1.65142e-07	8.32505e-07	3180.59	3231.44	3570.15	6011.38	6289.97	9394.5
1022	PA3666	7278.4	1.12075	0.225252	1.68167e-07	8.46921e-07	10531.6	11047.2	8674.72	5112.7	5056.47	3247.65
1023	PA4702	895.221	-1.12031	0.22565	1.69841e-07	8.54516e-07	565.89	541.571	541.557	920.699	1220.22	1581.39
1024	PA3313	3166.01	1.21375	0.246092	1.79962e-07	9.04555e-07	4910.52	4438.39	4093.14	1234.48	2127.64	2191.9
1025	PA0867	6882.17	1.02008	0.204265	1.81736e-07	9.12581e-07	10765.7	8508.82	8655.12	3638.76	5388.45	4336.15
1026	PA3471	7749.14	0.858808	0.170627	1.92248e-07	9.64425e-07	10341.8	9648.68	10205.5	4643.41	6409.48	5245.97
1027	PA3943	2195.87	-0.729401	0.143984	1.9674e-07	9.85997e-07	1529.01	1787.95	1591.66	2585.94	2759.15	2921.54
1028	PA4041	1000.09	-1.11785	0.226417	1.97995e-07	9.91325e-07	527.181	595.521	720.013	1098.23	1344.16	1715.4
1029	PA2513	378.92	-5.77214	1.27688	2.02561e-07	1.0132e-06	11.9814	5.53329	11.3469	1615.7	584.29	44.6719
1030	PA0798	597.996	-1.22609	0.25027	2.03339e-07	1.0161e-06	290.318	421.914	328.029	628.938	876.435	1042.34
1031	PA5201	9794.69	0.74847	0.148	2.0418e-07	1.01932e-06	12511.3	13089	11456.3	6435.26	7603.14	7673.14
1032	PA4707	1031.78	-0.955096	0.191747	2.05166e-07	1.02325e-06	737.315	665.379	665.858	1222.09	1686.47	1213.59
1033	PA2240	2465.1	-0.848081	0.169038	2.05755e-07	1.02437e-06	1662.65	1904.14	1642.21	3700.69	3007.03	2873.89
1034	PA3834	26118.5	0.856292	0.174108	2.05789e-07	1.02437e-06	34012.4	36679.5	31464.5	21513.3	17084.6	15956.8
1035	PA5253	50319.1	0.824117	0.163479	2.06266e-07	1.02575e-06	57527.2	67457.8	69230.6	31155.1	38462.8	38081.3
1036	PA3742	70311	1.32005	0.272001	2.09855e-07	1.04259e-06	102920	103507	99336.1	51751.8	40293.9	24057.3
1037	PA4185	684.124	0.796489	0.15831	2.13121e-07	1.0578e-06	906.898	825.152	890.217	441.77	501.663	539.041
1038	PA5436	33818.8	0.937664	0.188146	2.15037e-07	1.06628e-06	46105.3	42979.2	45419.6	19109	21193.8	28106.1
1039	PA5101	507.162	-1.17057	0.238679	2.16457e-07	1.07228e-06	301.378	314.014	293.988	499.572	752.494	881.526
1040	PA3039	983.709	-0.858384	0.171706	2.21562e-07	1.09652e-06	693.998	760.136	614.797	1434.03	1249.73	1149.56
1041	PA2706	2629.26	0.698129	0.138072	2.23504e-07	1.10507e-06	3050.64	3290.23	3469.06	1917.09	2127.64	1920.89
1042	PA5078	34539.3	0.823386	0.164289	2.25268e-07	1.11272e-06	44628.8	44985	43751.6	28636.6	24211.1	21022.6
1043	PA1646	5688.28	-1.36592	0.282334	2.26849e-07	1.11946e-06	2892.12	2871.09	3402.53	5488.41	7591.34	11884.2
1044	PA4708	1830.57	-0.856417	0.171503	2.29102e-07	1.12949e-06	1297.68	1253.98	1300.25	2277.66	2806.36	2047.46
1045	PA3769	14706.5	1.12511	0.229364	2.31285e-07	1.13916e-06	19647.6	22405.7	19174.7	11198.4	9388.47	6423.82
1046	PA5213	3879.22	-1.33933	0.276928	2.36969e-07	1.16604e-06	1953.89	2251.36	2137.86	3530.03	5754.37	7647.83
1047	PA2633	1843.92	-0.900395	0.181116	2.37797e-07	1.169e-06	1325.32	1133.63	1338.42	2841.92	2078.95	2345.28
1048	PA5140	6463.09	0.851535	0.170693	2.42896e-07	1.19293e-06	7814.62	8849.12	8478.21	4613.13	5205.49	3817.96
1049	PA0182	268.484	0.918905	0.185027	2.44466e-07	1.19949e-06	335.479	388.714	338.86	199.554	177.057	171.242
1050	PA3347	2789.26	-0.807439	0.161772	2.52887e-07	1.23963e-06	2218.4	1709.1	2082.16	3615.36	3369.99	3740.53
1051	PA3080	5308.52	0.974237	0.197246	2.54568e-07	1.24668e-06	7045.05	5841.08	8423.54	4029.61	3213.59	3298.28
1052	PA2721	478.513	-1.18826	0.244298	2.57251e-07	1.25862e-06	256.217	309.173	283.673	555.998	562.158	903.862
1053	PA4272	170693	1.64593	0.344372	2.67018e-07	1.3041e-06	253243	287991	247500	115434	81113	38878
1054	PA4859	57.6851	-1.7357	0.367026	2.67054e-07	1.3041e-06	27.6493	20.0582	27.3358	75.6927	128.367	67.0079
1055	PA2030	304.158	-1.1274	0.23118	2.71857e-07	1.3263e-06	144.698	172.915	238.285	418.374	439.693	410.982
1056	PA0541	3928.56	1.05155	0.215728	3.09168e-07	1.5069e-06	5349.22	5417.09	5308.29	1822.13	2608.65	3065.98
1057	PA5190	2763.79	1.12738	0.232418	3.09836e-07	1.50873e-06	4045.1	3887.14	3580.47	1182.18	1788.28	2099.58
1058	PA4268	189158	1.4566	0.306099	3.16778e-07	1.54107e-06	274144	300382	270646	135304	100234	54240.6
1059	PA2667	5743.58	1.09956	0.226621	3.20813e-07	1.55923e-06	8515.07	7232.71	8025.88	4648.91	3313.93	2724.99
1060	PA2153	332.951	-1.07547	0.221534	3.21816e-07	1.56263e-06	206.448	208.19	212.497	535.354	339.36	495.858
1061	PA1777	508566	1.05055	0.215875	3.25637e-07	1.57969e-06	664641	760131	655648	387523	345755	237696
1062	PA0247	342.989	0.796859	0.160993	3.28254e-07	1.59089e-06	422.113	431.597	461.097	243.593	247.88	251.652
1063	PA0117	957.046	0.778341	0.15719	3.3125e-07	1.60239e-06	1220.26	1168.91	1262.09	616.552	776.102	698.371
1064	PA4761	230542	1.53272	0.328565	3.31095e-07	1.60239e-06	296853	380952	372886	155811	118708	58039.2
1065	PA5560	41850.5	0.825178	0.167184	3.34251e-07	1.61539e-06	56545.6	55018.9	50135.8	29901.4	34161.8	25339.4
1066	PA3245	15691.9	0.783236	0.158291	3.37365e-07	1.62891e-06	19782.2	20645.4	19504.8	10620.4	13269	10329.6
1067	PA4239	123427	1.72721	0.367386	3.39488e-07	1.63762e-06	184400	215470	179009	84200.6	51919.2	25561.3
1068	PA2137	141.424	-1.12918	0.234024	3.47588e-07	1.67512e-06	82.0263	76.0828	100.059	189.92	172.631	227.827
1069	PA0452	684.287	-0.920367	0.188323	3.54542e-07	1.70704e-06	435.938	445.43	512.159	807.848	826.268	1078.08
1070	PA0848	787.244	0.874174	0.17826	3.57029e-07	1.71741e-06	1038.69	1092.13	950.562	461.038	624.128	556.91
1071	PA2339	78.4704	-1.39836	0.294619	3.66631e-07	1.76195e-06	33.1792	38.7331	51.0611	104.594	103.284	139.972
1072	PA0766	35167.1	0.907343	0.185634	3.69551e-07	1.77433e-06	44730.2	47089	47022.1	27052.6	26306.3	18802.4
1073	PA0422	3266.66	0.827149	0.168342	3.70313e-07	1.77633e-06	4818.36	3891.98	3920.36	2522.63	2068.62	2378.03
1074	PA2742	159977	1.45706	0.308319	3.71459e-07	1.78017e-06	214967	271889	228145	114736	83382.3	46738.7
1075	PA3366	2744.07	0.924081	0.189742	3.75721e-07	1.79892e-06	3444.19	3567.59	3872.91	2031.32	1456.3	2092.13
1076	PA0084	18489.7	0.589155	0.118323	3.81129e-07	1.8222e-06	22331.4	22176.1	22404.5	14498.6	14101.2	15426.7
1077	PA2320	1676.2	0.975969	0.20093	3.81291e-07	1.8222e-06	2163.1	2074.99	2495.29	864.274	1173.01	1286.55
1078	PA2583	9925.21	-0.930835	0.192789	3.83714e-07	1.83038e-06	6283.77	6915.23	6860.76	16203.8	10803.5	12484.3
1079	PA4499	792.445	-1.21306	0.254042	3.83676e-07	1.83038e-06	510.591	426.064	450.782	1502.85	799.71	1064.68
1080	PA1120	1567.41	-0.855216	0.174881	3.88547e-07	1.85171e-06	1164.96	1004.98	1128.5	2303.81	1711.56	2090.65
1081	PA1114	1134.47	-0.837649	0.171207	3.98209e-07	1.896e-06	760.357	800.253	846.377	1527.62	1640.73	1231.46
1082	PA2148	131.718	-1.09738	0.228386	4.02866e-07	1.91641e-06	73.7315	88.5327	82.523	188.544	205.092	151.884
1083	PA1760	14078	-0.829444	0.170158	4.03773e-07	1.91895e-06	9640.4	9663.9	10650.1	16492.8	16464.9	21555.7
1084	PA2650	220.396	1.2325	0.258691	4.09458e-07	1.94417e-06	352.99	299.49	288.831	172.029	100.333	108.702
1085	PA0265	23266.2	0.817814	0.166765	4.10047e-07	1.94517e-06	29168.2	30882	29657.2	19492.9	16134.4	14262.3
1086	PA1107	122.72	-1.25551	0.264534	4.16614e-07	1.9745e-06	66.3584	82.3077	61.3765	187.168	205.092	134.016
1087	PA0256	1985.6	-0.850493	0.174421	4.23672e-07	2.00611e-06	1297.68	1331.45	1557.11	2537.77	2241.25	2948.35
1088	PA1355	145.085	-1.81648	0.393679	4.30041e-07	2.03439e-06	57.142	50.4913	71.1761	133.494	182.959	375.244
1089	PA1332	1505.01	0.660379	0.133717	4.37408e-07	2.06734e-06	1862.64	1757.51	1937.23	1114.75	1211.37	1146.58
1090	PA4199	4779.84	1.00578	0.209128	4.61638e-07	2.17986e-06	6103.13	6581.85	6663.74	3169.46	3818.54	2342.3
1091	PA5512	994.71	-0.690424	0.14065	4.73167e-07	2.23226e-06	718.883	776.736	766.433	1150.53	1245.3	1310.38
1092	PA1830	47387.2	1.78606	0.387936	5.0443e-07	2.37756e-06	90670.5	53595.5	80301.6	21361.9	29328.1	9065.42
1093	PA2403	2234.2	-1.22332	0.259482	5.06487e-07	2.38508e-06	1574.17	1177.21	1134.18	3161.2	2248.63	4109.82
1094	PA0165	809.662	0.841956	0.173719	5.0696e-07	2.38512e-06	1088.46	995.993	1058.36	483.057	576.912	655.188
1095	PA2532	4004.14	0.727719	0.149019	5.15625e-07	2.42367e-06	5158.44	5153.57	4759	3315.34	2976.04	2662.45
1096	PA0553	4862.83	0.773842	0.159078	5.22854e-07	2.45541e-06	6027.55	6454.59	6053.06	3030.46	3640.01	3971.33
1097	PA4362	878.505	-1.18432	0.251015	5.26927e-07	2.47228e-06	496.766	517.363	545.168	872.531	1180.38	1658.82
1098	PA4938	43057.2	1.02099	0.213707	5.28239e-07	2.47618e-06	56830.4	62268.9	55866.5	34705.8	27802.5	20869.2
1099	PA0195.1	1776.67	0.928577	0.193247	5.37169e-07	2.51575e-06	2332.68	2102.65	2619.07	1100.99	1454.82	1049.79
1100	PA2252	262.208	-0.792009	0.163357	5.38253e-07	2.51854e-06	191.702	188.824	188.256	334.424	327.556	342.485
1101	PA1013	12225.6	0.825433	0.17047	5.40298e-07	2.52352e-06	16272.6	15868.1	15112	9377.64	9608.32	7114.75
1102	PA1415	529.031	-1.40899	0.303015	5.40118e-07	2.52352e-06	303.221	240.698	285.736	535.354	650.686	1158.49
1103	PA2155	44.2201	-1.60687	0.348951	5.51124e-07	2.57174e-06	23.9628	15.9082	22.1781	72.9403	76.7249	53.6063
1104	PA2717	545.368	-0.866465	0.180135	5.6956e-07	2.65537e-06	359.441	408.772	372.385	798.214	734.789	598.604
1105	PA5317	3085.6	0.640144	0.130966	5.84556e-07	2.72281e-06	3879.2	3714.22	3736.75	2208.85	2467	2507.58
1106	PA4256	189471	1.7968	0.396085	5.94426e-07	2.76628e-06	279059	336538	285974	126667	75219.9	33365.4
1107	PA1272	5962.19	0.700756	0.143813	6.17796e-07	2.87245e-06	7569.47	7229.25	7460.6	3970.43	4689.07	4854.35
1108	PA2534	1703.16	-0.72955	0.150376	6.23203e-07	2.89497e-06	1252.51	1240.15	1313.15	1907.46	2126.17	2379.52
1109	PA2482	8261.76	0.85412	0.177934	6.26557e-07	2.90792e-06	9812.75	10395	11973.6	6714.63	5711.58	4963.05
1110	PA4237	63473	1.47808	0.322346	6.31771e-07	2.92948e-06	89055.7	106759	89815.5	46000.5	31913.1	17294
1111	PA4915	2775.44	-1.33311	0.287513	6.32358e-07	2.92956e-06	1548.36	1381.25	1609.2	2686.4	3538.2	5889.25
1112	PA1306	4654.74	-0.701363	0.145075	6.65928e-07	3.08231e-06	3609.16	3343.49	3578.41	5743.02	5233.52	6420.84
1113	PA4200	727.757	0.864334	0.180654	6.66933e-07	3.08419e-06	985.238	884.635	973.256	597.285	492.81	433.318
1114	PA2441	149.441	-1.5786	0.345704	6.70874e-07	3.09963e-06	74.6532	65.7079	72.2077	355.068	169.68	159.33
1115	PA4368	3323.01	-0.929142	0.195491	6.76599e-07	3.12328e-06	2225.77	2264.5	2244.63	3474.99	4354.14	5374.03
1116	PA4241	99408.2	1.69209	0.362237	6.79645e-07	3.13453e-06	152654	165439	143096	73300.9	38753.5	23205.6
1117	PA2512	1507.75	-4.23235	0.984914	6.93271e-07	3.19451e-06	125.344	112.049	111.922	5707.23	2598.32	391.624
1118	PA1461	4997.63	-0.823176	0.172358	7.28782e-07	3.35513e-06	3385.2	3673.42	3613.99	7624.32	5530.1	6158.77
1119	PA3618	2362.33	-0.717588	0.14937	7.56649e-07	3.48032e-06	1758.5	1683.5	1861.41	2610.71	3092.6	3167.24
1120	PA4260	286095	1.8	0.392203	7.63159e-07	3.50712e-06	413017	523497	417617	195388	113746	53307
1121	PA0004	56212.2	1.12712	0.2477	7.66398e-07	3.51887e-06	73222.8	82619	79730.7	44884.4	33362.1	23454.2
1122	PA2041	1956.05	1.24276	0.26854	7.70097e-07	3.5327e-06	2844.19	2850.34	2678.9	1612.94	939.88	810.051
1123	PA4903	218.452	-1.03757	0.221405	7.71003e-07	3.53371e-06	147.463	150.782	121.206	258.732	358.541	273.988
1124	PA3357	1374.69	0.719318	0.149884	8.11002e-07	3.71373e-06	1859.88	1693.19	1609.71	963.362	1121.36	1000.65
1125	PA1978	736.418	1.24063	0.268739	8.17368e-07	3.73955e-06	1090.31	803.019	1256.93	301.395	435.266	531.596
1126	PA1750	10362.4	0.783203	0.164353	8.44924e-07	3.86219e-06	14273.5	12582.7	12753.9	6358.19	8010.38	8195.81
1127	PA1668	870.03	-1.05726	0.226716	8.48839e-07	3.87664e-06	560.36	564.396	526.6	1442.29	1277.76	848.766
1128	PA0088	6377.54	-0.652307	0.135748	8.54406e-07	3.89861e-06	4989.78	4775.92	4992.64	7073.83	8112.18	8320.89
1129	PA1121	1786.24	-0.94897	0.201588	8.58679e-07	3.91463e-06	1228.55	1218.71	1139.33	1977.65	2154.2	2998.97
1130	PA4086	568.511	0.689736	0.143922	8.68533e-07	3.95605e-06	706.901	704.112	706.603	428.008	452.972	412.471
1131	PA4591	1527.52	-0.996976	0.213264	8.85122e-07	4.02805e-06	911.506	939.968	1137.27	1696.89	1900.42	2579.06
1132	PA4274	95288	1.73296	0.384422	8.92462e-07	4.05786e-06	143580	157222	146883	64772.3	41455.1	17815.2
1133	PA1289	228.968	-1.42341	0.313941	9.12081e-07	4.14341e-06	134.56	106.516	114.501	224.326	298.047	495.858
1134	PA3846	3736.37	-0.875321	0.186172	9.56023e-07	4.3392e-06	2647.88	2283.18	2843.43	4669.55	5779.45	4194.69
1135	PA4476	18292.5	-0.571603	0.119192	9.58523e-07	4.34671e-06	14148.2	14672.9	15038.3	22952.8	21564.1	21378.5
1136	PA3310	1753.47	0.849685	0.180278	9.69613e-07	4.39206e-06	2466.32	2338.51	2020.27	1442.29	1081.53	1171.89
1137	PA4504	1530.26	-0.977849	0.209771	9.70231e-07	4.39206e-06	1074.64	944.81	1005.23	2536.4	2037.64	1582.87
1138	PA2749	352.48	1.23673	0.270119	9.80667e-07	4.43294e-06	572.341	456.497	478.118	136.247	200.665	271.01
1139	PA4713	1744.48	-0.785563	0.166075	9.80984e-07	4.43294e-06	1119.8	1426.9	1245.07	2339.59	2335.68	1999.81
1140	PA0033	109.209	1.1904	0.259054	9.82585e-07	4.43628e-06	176.034	157.007	129.458	56.4255	72.2985	64.0297
1141	PA1189	235.292	-1.22439	0.267767	9.96616e-07	4.49569e-06	139.168	163.924	105.733	415.622	256.733	330.572
1142	PA2466	557.096	-1.3037	0.286832	1.01863e-06	4.59095e-06	340.087	291.881	292.957	587.651	653.637	1176.36
1143	PA5054	46259.2	1.51873	0.339131	1.02277e-06	4.60561e-06	57447	78343.1	74108.3	32030.4	24051.8	11574.5
1144	PA1679	2160.32	-1.01241	0.219009	1.10995e-06	4.99379e-06	1399.06	1357.73	1436.93	3769.5	2759.15	2239.55
1145	PA1260	581.105	-1.10299	0.240394	1.1197e-06	5.03328e-06	378.796	307.789	388.89	887.669	951.684	571.8
1146	PA1701	36.4541	-2.17406	0.497823	1.13833e-06	5.11256e-06	4.60822	21.4415	9.28384	63.3067	57.5437	62.5407
1147	PA4589	976.706	-0.910403	0.195671	1.14255e-06	5.12703e-06	705.98	568.546	722.077	1195.95	1533.02	1134.67
1148	PA3059	243.99	-0.950541	0.205081	1.18181e-06	5.29857e-06	137.325	181.907	168.656	322.038	289.194	364.821
1149	PA4518	873.946	0.856804	0.183535	1.18885e-06	5.32551e-06	1135.47	1062.39	1210.51	638.572	697.902	498.836
1150	PA4836	261.507	-0.920306	0.198376	1.222e-06	5.46924e-06	152.071	190.207	188.771	375.711	361.492	300.791
1151	PA3641	7244.35	0.880801	0.189255	1.22624e-06	5.48346e-06	10303.1	10128	8000.61	5385.19	5490.26	4158.95
1152	PA0606	703.005	0.851459	0.182589	1.23333e-06	5.51036e-06	827.637	902.619	1006.78	451.404	576.912	452.675
1153	PA2739	39119.6	1.10655	0.241922	1.23598e-06	5.51742e-06	50950.3	54111.5	57346.3	31645.1	23814.2	16850.2
1154	PA4244	125641	1.46061	0.318133	1.26509e-06	5.64247e-06	175805	211393	171670	95401.8	62582.4	36995.8
1155	PA4981	356.719	-0.85195	0.183186	1.28487e-06	5.72575e-06	233.176	273.206	243.959	473.424	401.33	515.216
1156	PA4654	423.962	1.00572	0.218735	1.30205e-06	5.79728e-06	528.102	476.555	712.793	297.266	275.915	253.141
1157	PA2238	2829.28	-0.928399	0.201031	1.30549e-06	5.80756e-06	1868.17	2000.98	1861.41	4621.39	3679.84	2943.88
1158	PA4600	1039.37	0.712117	0.151661	1.34339e-06	5.971e-06	1431.31	1271.27	1195.04	778.947	742.166	817.496
1159	PA4137	200.358	1.11991	0.246181	1.36542e-06	6.06368e-06	305.064	217.182	312.556	136.247	129.842	101.256
1160	PA0324	68.1663	-1.51148	0.34143	1.37296e-06	6.0919e-06	34.1008	33.1998	33.0092	75.6927	85.5778	147.417
1161	PA3820	16968.7	1.06061	0.232116	1.37773e-06	6.10781e-06	25438.3	22897.5	21341.5	11984.2	12703.9	7446.81
1162	PA4442	8286.3	0.715997	0.152475	1.39154e-06	6.16372e-06	10739.9	10749.8	9602.59	6471.04	6719.33	5435.08
1163	PA2364	1423.13	-1.23704	0.275239	1.393e-06	6.16488e-06	822.107	762.211	862.366	1344.58	1897.47	2850.07
1164	PA0427	15643.1	0.792801	0.170184	1.43214e-06	6.33265e-06	19119.5	20698	20144.4	13476.1	10360.8	10060.1
1165	PA0338	2838.21	-0.5879	0.124469	1.43459e-06	6.33807e-06	2249.73	2281.1	2228.64	3225.89	3489.51	3554.39
1166	PA0654	5077.48	1.00924	0.220824	1.45596e-06	6.42695e-06	8387.89	6258.85	5950.43	3726.84	3561.81	2579.06
1167	PA3880	1787.21	0.607055	0.128828	1.48369e-06	6.54374e-06	2047.89	2204.33	2249.78	1428.53	1373.67	1419.08
1168	PA3191	3629.65	0.838472	0.181264	1.50252e-06	6.62114e-06	4792.55	4466.75	4829.66	2100.13	2549.63	3039.18
1169	PA2016	5082.54	1.28552	0.288252	1.51571e-06	6.67353e-06	7713.24	6094.23	8185.77	4087.41	2477.33	1937.27
1170	PA4762	38286	1.27126	0.281744	1.51778e-06	6.67693e-06	46293.3	61880.2	56556.6	27371.9	24373.4	13240.8
1171	PA2383	588.253	-0.820208	0.177321	1.53416e-06	6.74321e-06	398.15	417.764	440.467	827.115	631.505	814.518
1172	PA5037	18329.3	0.690788	0.147271	1.54934e-06	6.80413e-06	22010.7	23704.6	22555.1	14696.8	14875.8	12132.9
1173	PA4927	2436.2	-0.910547	0.198698	1.59408e-06	6.99467e-06	1529.93	1740.91	1705.13	2579.06	3123.59	3938.57
1174	PA1296	3229.4	-0.707748	0.152034	1.60279e-06	7.02686e-06	2246.97	2454.02	2577.81	4471.38	3638.53	3987.71
1175	PA2539	1219.97	-0.746556	0.160805	1.60503e-06	7.03073e-06	879.249	988.385	832.967	1410.64	1493.18	1715.4
1176	PA2688	116.844	-1.05161	0.232342	1.61317e-06	7.06035e-06	82.0263	75.3911	65.5027	181.663	144.597	151.884
1177	PA0382	4408.13	0.865051	0.187949	1.62022e-06	7.08521e-06	5728.02	6117.75	5386.18	3239.65	3545.58	2431.64
1178	PA1469	861.368	-0.76614	0.165369	1.6223e-06	7.08827e-06	657.132	624.571	607.576	971.62	1050.54	1256.77
1179	PA3263	5382.28	1.0334	0.227756	1.6402e-06	7.16039e-06	7316.01	8088.98	6559.55	4105.3	3768.37	2455.47
1180	PA1970	1348.78	1.39333	0.315365	1.70207e-06	7.42421e-06	2247.89	1656.53	2061.53	432.137	643.309	1051.28
1181	PA1408	954.395	-0.95912	0.210771	1.70628e-06	7.43626e-06	652.524	596.904	652.448	999.144	1229.07	1596.28
1182	PA1252	2176.11	-1.18287	0.264529	1.71269e-06	7.45789e-06	1129.01	1301.71	1421.46	2016.18	3173.76	4014.52
1183	PA3859	1029.25	0.732779	0.158034	1.7143e-06	7.45858e-06	1198.14	1336.29	1346.67	678.482	779.053	836.854
1184	PA3410	289.818	-1.04367	0.231123	1.71808e-06	7.4687e-06	226.725	159.082	168.141	344.058	368.87	472.033
1185	PA3384	137.025	-1.18574	0.26533	1.72691e-06	7.50076e-06	81.1047	84.3827	76.8496	176.158	149.023	254.63
1186	PA5148	3194.23	0.777832	0.168467	1.75473e-06	7.61516e-06	3865.38	3838.03	4494.41	2570.8	1985.99	2410.79
1187	PA1833	10109.8	0.706309	0.152143	1.77141e-06	7.68109e-06	11660.6	12514.9	13669.4	7463.3	8439.74	6910.74
1188	PA0517	2276.9	1.66051	0.382243	1.77652e-06	7.69675e-06	3594.41	3492.89	3506.2	1542.76	1094.81	430.339
1189	PA4245	110422	1.551	0.354968	1.78213e-06	7.71458e-06	156277	188393	158986	83223.5	48460.6	27191.8
1190	PA2644	6597.22	0.828337	0.180945	1.92916e-06	8.34401e-06	9188.79	8447.96	7907.77	5643.93	4253.81	4141.09
1191	PA5550	2312.18	-1.10931	0.248772	2.02283e-06	8.74181e-06	1378.78	1490.53	1387.93	4438.35	2424.21	2753.28
1192	PA4357	995.909	-1.03151	0.229838	2.03589e-06	8.7909e-06	603.677	601.746	705.056	1007.4	1721.88	1335.69
1193	PA0895	15706.3	0.909845	0.200872	2.07465e-06	8.94818e-06	20964.6	20233.9	20948.5	8133.53	11052.8	12904.2
1194	PA2176	428.003	-0.781703	0.170747	2.0758e-06	8.94818e-06	275.572	320.239	334.218	498.196	575.437	564.355
1195	PA3736	11824	0.613048	0.132019	2.14801e-06	9.25171e-06	14399.8	14553.3	14133.6	8834.03	8844.02	10179.2
1196	PA1654	3672.03	0.614873	0.132571	2.16556e-06	9.31949e-06	4562.14	4591.25	4237.56	2945.14	3024.73	2671.38
1197	PA2587	9287.5	-1.26268	0.287307	2.16813e-06	9.32279e-06	5406.37	5182.62	5135.51	8300.05	12640.4	19060
1198	PA0068	3687.94	1.0928	0.245308	2.18547e-06	9.38951e-06	4755.68	5186.77	5331.5	2746.96	2598.32	1508.42
1199	PA4846	6359.79	-1.15935	0.261113	2.20779e-06	9.4775e-06	4077.35	4005.41	3336.51	11615.4	5863.55	9260.49
1200	PA1697	178.478	-1.11319	0.250824	2.21133e-06	9.48476e-06	111.519	119.657	96.9646	187.168	308.375	247.185
1201	PA2045	189.386	-1.05737	0.23726	2.26827e-06	9.72091e-06	102.303	144.557	111.406	309.652	233.126	235.272
1202	PA1605	784.065	-0.787906	0.173186	2.32179e-06	9.94198e-06	557.595	579.613	563.22	908.313	911.846	1183.81
1203	PA0851	1120.3	-0.63673	0.138256	2.33476e-06	9.98919e-06	823.028	853.511	931.479	1372.1	1420.89	1320.8
1204	PA1732	1052.99	-1.29633	0.296992	2.37254e-06	1.01424e-05	538.24	601.054	609.123	1023.92	1274.81	2270.82
1205	PA1242	666.807	-0.666859	0.145484	2.4042e-06	1.02692e-05	483.863	541.571	505.454	861.521	782.004	826.43
1206	PA2588	1605.62	-1.28266	0.294226	2.46986e-06	1.05409e-05	897.682	921.293	867.523	1354.21	2416.83	3176.17
1207	PA1742	6879.15	0.698867	0.152782	2.47929e-06	1.05724e-05	9433.95	8124.26	8145.02	4635.15	5568.46	5368.07
1208	PA4358	3905.89	-0.835102	0.18514	2.56272e-06	1.09191e-05	3045.11	2463.7	2769.68	4430.09	6031.76	4695.02
1209	PA3734	129.182	-1.03553	0.233402	2.56633e-06	1.09255e-05	82.0263	87.1494	78.3969	213.316	160.827	153.374
1210	PA4453	11312.1	0.594185	0.127427	2.63598e-06	1.12127e-05	14108.5	13353.2	13459	9329.48	9307.32	8314.93
1211	PA2548	230.999	-0.915784	0.2048	2.69321e-06	1.14467e-05	143.777	178.449	148.026	348.187	299.522	268.031
1212	PA0402	8778.08	0.762496	0.168186	2.71349e-06	1.15234e-05	10652.4	11681.5	11053.4	7377.98	6509.81	5393.39
1213	PA1475	2289.65	-0.698352	0.153616	2.74346e-06	1.16411e-05	1727.16	1825.3	1628.8	2851.55	2533.4	3171.71
1214	PA4259	103531	1.65885	0.394111	2.82353e-06	1.19709e-05	144431	181107	158179	72907.3	45247	19313.2
1215	PA4266	590040	1.55534	0.369589	2.88674e-06	1.22289e-05	841928	1.03326e+06	841060	426950	271271	125777
1216	PA2918	262.592	0.878483	0.196436	2.89365e-06	1.2248e-05	353.911	321.623	355.365	180.286	210.994	153.374
1217	PA0651	13475.8	0.757809	0.167988	2.91318e-06	1.23206e-05	16276.2	17676.8	17253.5	10422.2	11054.3	8171.98
1218	PA0325	141.233	-1.11812	0.255253	2.95398e-06	1.24828e-05	70.9666	88.5327	97.9961	156.89	194.763	238.25
1219	PA4060	339.421	0.917008	0.205921	2.97543e-06	1.25632e-05	402.759	468.255	473.992	183.039	246.405	262.075
1220	PA4810	8778.86	0.605832	0.132671	3.0052e-06	1.26785e-05	10245	10814.8	10878.1	6636.19	7536.75	6562.3
1221	PA2624	44857.3	1.56139	0.361163	3.01965e-06	1.2729e-05	70801.6	68385.3	65188	33873.2	20450.1	10445.8
1222	PA4235	7015.28	0.755892	0.167565	3.02637e-06	1.27469e-05	9537.18	8260.52	8840.28	5544.84	5592.07	4316.8
1223	PA3913	1962.2	0.722413	0.159878	3.10457e-06	1.30656e-05	2506.87	2439.49	2433.91	1248.24	1642.21	1502.47
1224	PA2873	2025.74	-0.723709	0.160421	3.11603e-06	1.31031e-05	1579.7	1558.31	1392.06	2208.85	2608.65	2806.88
1225	PA3598	518.108	-0.756374	0.168107	3.12163e-06	1.31053e-05	349.303	431.597	359.491	671.601	681.671	614.983
1226	PA5035	11355	0.804378	0.18206	3.11967e-06	1.31053e-05	13624.7	14861.7	15325.6	9842.81	7431.99	7043.27
1227	PA1300	808.756	-0.770156	0.171512	3.17358e-06	1.33125e-05	563.125	666.762	538.979	1043.18	919.223	1121.26
1228	PA1223	403.979	0.960185	0.217206	3.2023e-06	1.3422e-05	563.125	488.313	568.377	253.227	336.409	214.425
1229	PA0803	662.914	-1.07188	0.245464	3.291e-06	1.37825e-05	436.859	403.93	402.816	690.868	807.087	1235.92
1230	PA0614	2287.12	-0.881899	0.198724	3.3106e-06	1.38534e-05	1419.33	1867.49	1446.73	3148.82	3368.52	2471.85
1231	PA1333	1134.66	1.13293	0.260461	3.31917e-06	1.3878e-05	1712.42	1279.57	1754.13	518.839	612.324	930.665
1232	PA4706	1470.77	-0.789862	0.176861	3.42395e-06	1.43044e-05	1107.82	1056.17	1021.74	1528.99	2090.75	2019.17
1233	PA2788	2664.56	-0.796103	0.178417	3.44581e-06	1.43841e-05	2054.35	1833.6	1866.05	3692.43	3775.75	2765.19
1234	PA4760	43529.5	1.22279	0.282222	3.49743e-06	1.45878e-05	50844.4	70660.9	64198.8	34689.3	24282	16501.8
1235	PA4632	4168.25	1.17847	0.272566	3.51185e-06	1.4636e-05	6042.3	6272.68	5306.23	1504.22	2827.02	3057.05
1236	PA0149	141.071	-1.17275	0.271938	3.51624e-06	1.46425e-05	97.6943	80.2328	73.2392	141.752	233.126	220.381
1237	PA2759	3308.3	0.987059	0.224829	3.53128e-06	1.46932e-05	4425.74	3892.67	5037.52	1593.68	2300.27	2599.91
1238	PA3720	987.791	-1.33227	0.312642	3.58207e-06	1.48925e-05	516.121	524.971	563.22	2078.11	1422.36	821.963
1239	PA0818	152.525	-1.13778	0.263072	3.59424e-06	1.4931e-05	102.303	70.5495	103.154	172.029	210.994	256.119
1240	PA2618	1365.11	-0.783191	0.175858	3.7055e-06	1.53808e-05	1126.25	885.327	955.72	1555.14	1707.13	1961.1
1241	PA2428	349.794	-0.96514	0.220291	3.71268e-06	1.53982e-05	237.784	216.49	239.317	374.335	441.168	589.669
1242	PA0136	250.079	-0.989023	0.226254	3.73803e-06	1.54909e-05	173.269	137.641	178.972	342.682	396.904	271.01
1243	PA2585	10438.5	-0.720571	0.161198	3.74399e-06	1.55031e-05	7473.61	8072.38	7816.99	15307.8	11870.2	12089.7
1244	PA0349	448.018	-0.939464	0.214008	3.75353e-06	1.55301e-05	277.415	279.431	342.471	469.295	627.079	692.415
1245	PA2643	10018.8	0.988458	0.226004	3.90218e-06	1.61321e-05	14133.4	13928	12396.5	8677.14	5795.68	5181.94
1246	PA3700	15167.7	1.14427	0.26518	4.01176e-06	1.65718e-05	22748	20840.5	20013.4	12701.2	8535.65	6167.7
1247	PA0650	18007.1	0.63672	0.141583	4.02509e-06	1.66136e-05	19637.5	23632	22834.6	13975.6	14570.4	13392.6
1248	PA5497	15088.2	0.712981	0.159701	4.02993e-06	1.66202e-05	17004.3	19136.2	20480.2	12624.2	11187.1	10097.3
1249	PA1741	599.019	-0.917468	0.209537	4.06627e-06	1.67567e-05	478.333	364.506	375.48	730.779	690.524	954.49
1250	PA2741	150031	1.30519	0.30008	4.0848e-06	1.68048e-05	210330	244318	194329	112184	91267.2	47760.2
1251	PA4166	289.687	0.90553	0.206366	4.08759e-06	1.68048e-05	402.759	360.356	382.701	195.425	237.552	159.33
1252	PA5051	20142.9	0.749577	0.168185	4.08774e-06	1.68048e-05	23486.3	28149.2	24705.8	16106	15809.8	12600.5
1253	PA2530	1811.34	0.790411	0.178428	4.12973e-06	1.69639e-05	2275.54	2343.35	2326.12	1070.71	1535.97	1316.33
1254	PA2290	6234.46	-0.68125	0.152723	4.18234e-06	1.71663e-05	4490.25	4961.29	4761.06	8403.27	8084.15	6706.74
1255	PA5496	5846.63	0.69659	0.156117	4.31368e-06	1.76912e-05	6498.51	7225.79	8110.98	4592.49	4631.53	4020.47
1256	PA0551	4679.58	0.821963	0.186965	4.58884e-06	1.88048e-05	6584.23	5731.11	5783.83	2912.11	3005.55	4060.68
1257	PA0407	3628.31	0.7583	0.171598	4.61322e-06	1.88896e-05	4710.52	4393.44	4687.31	2987.8	2810.79	2179.99
1258	PA2631	9607.25	0.685166	0.154084	4.6251e-06	1.89232e-05	10925.2	12290.1	12555.4	8233.99	6902.29	6736.52
1259	PA3763	33038	0.535951	0.118922	4.69437e-06	1.91913e-05	39446.4	41082.6	37206	26935.6	26979.1	26578.3
1260	PA0946	5317.31	0.647094	0.145238	4.72226e-06	1.929e-05	6544.6	6577.7	6460.52	3673.16	4591.69	4056.21
1261	PA1410	351.292	0.95677	0.22091	4.80767e-06	1.96061e-05	532.71	403.93	471.413	195.425	218.371	285.9
1262	PA3200	2250.13	-0.709955	0.160472	4.80465e-06	1.96061e-05	1755.73	1626.1	1680.38	3126.8	2397.65	2914.1
1263	PA5323	21834.9	0.869458	0.199066	4.81105e-06	1.96061e-05	26542.4	29919.9	29077.5	18111.2	15681.4	11677.2
1264	PA0484	2588.58	-1.24446	0.294957	4.87405e-06	1.98471e-05	1384.31	1431.05	1595.79	2697.41	2828.49	5594.41
1265	PA2755	6302.37	0.897103	0.206087	4.95589e-06	2.01644e-05	8740.88	8212.79	7916.02	5393.45	4199.21	3351.88
1266	PA0303	5846.36	0.553849	0.12371	4.96675e-06	2.01926e-05	7181.45	6680.07	7089.24	4867.73	4777.6	4482.08
1267	PA1648	1042.98	0.985668	0.228517	4.99926e-06	2.02927e-05	1117.95	1249.83	1842.84	664.72	731.838	650.721
1268	PA4576	19764.6	0.540588	0.119595	4.99905e-06	2.02927e-05	22678	23791.8	23997.7	15272	16382.2	16466.1
1269	PA5192	36574.5	0.678467	0.153415	5.0311e-06	2.04059e-05	45467.5	47859.5	42643.8	24066.2	29846	29563.9
1270	PA0542	6679.35	0.842369	0.192842	5.06418e-06	2.05239e-05	6901.27	9240.6	9834.68	4394.31	4416.11	5289.15
1271	PA2324	93.4585	-1.37922	0.330254	5.1628e-06	2.08907e-05	34.1008	53.258	59.3134	184.415	123.94	105.724
1272	PA5234	1262.97	0.904944	0.208679	5.16193e-06	2.08907e-05	1570.48	1476.01	1948.06	774.818	1054.97	753.466
1273	PA4255	98366.1	1.771	0.426964	5.16795e-06	2.08951e-05	138067	179292	148093	70253.9	38338.8	16151.9
1274	PA4418	27255	-0.58882	0.132435	5.30456e-06	2.14306e-05	21218.1	22070.9	21533.4	34938.4	33943.4	29825.9
1275	PA1611	4341.43	-0.778516	0.178252	5.48517e-06	2.21429e-05	3100.41	3221.07	3126.59	6199.92	4422.01	5978.59
1276	PA2375	57.8187	-1.59216	0.387741	5.52421e-06	2.2283e-05	18.4329	27.6665	33.525	93.5838	56.0682	117.636
1277	PA4561	4216.93	-0.677048	0.153854	5.60103e-06	2.25752e-05	3104.1	3463.84	3062.64	5781.55	4628.58	5260.86
1278	PA2990	2386.59	0.656383	0.148593	5.65326e-06	2.27679e-05	2729.91	2978.99	3102.87	1691.39	1786.81	2029.59
1279	PA0183	486.38	0.647437	0.146932	5.91066e-06	2.37859e-05	602.755	609.354	579.724	367.454	370.345	388.646
1280	PA4503	3305.73	-0.740883	0.17004	6.09542e-06	2.45103e-05	2636.82	2323.29	2364.28	4643.41	4380.7	3485.9
1281	PA4242	45579.2	1.33614	0.316928	6.15037e-06	2.47119e-05	65246	69520.3	64185.9	36278.8	24546.1	13697.9
1282	PA3044	818.498	-0.663635	0.151222	6.15958e-06	2.47296e-05	576.949	616.962	685.973	1055.57	1019.56	955.979
1283	PA4234	13819	0.572902	0.129529	6.2017e-06	2.48793e-05	16717.7	17677.5	15411.2	10683.7	10967.2	11456.9
1284	PA4869	1027.76	-0.787128	0.181649	6.33666e-06	2.54009e-05	744.689	713.795	767.98	1088.6	1302.85	1548.63
1285	PA3941	1018.99	0.665062	0.151523	6.35594e-06	2.54584e-05	1330.85	1170.29	1271.89	835.373	798.234	707.305
1286	PA1707	163.968	-0.831427	0.192818	6.42993e-06	2.57347e-05	113.362	124.499	109.859	207.811	224.273	204.002
1287	PA4246	183001	1.53977	0.366865	6.47759e-06	2.59053e-05	258581	303235	267580	143136	81841.9	43631.1
1288	PA4380	2258.95	-0.597994	0.135952	6.54105e-06	2.61388e-05	1861.72	1861.26	1628.28	2800.63	2642.58	2759.23
1289	PA4365	777.68	-1.22295	0.29412	6.55608e-06	2.61785e-05	489.393	439.205	411.584	1513.85	1147.92	664.122
1290	PA1665	1021.57	-0.872184	0.203326	6.59357e-06	2.63078e-05	711.509	753.22	657.09	1047.31	1615.65	1344.62
1291	PA2647	11239.3	0.91459	0.21407	6.80892e-06	2.7146e-05	16154.6	14983.5	13438.9	9507.01	7520.52	5831.17
1292	PA0493	269.59	1.09739	0.261115	6.86126e-06	2.73124e-05	330.87	318.164	470.381	210.563	143.121	144.439
1293	PA1689	11025.6	0.694159	0.159151	6.85836e-06	2.73124e-05	15526	13531.7	12103.6	8586.31	8752.54	7653.79
1294	PA0782	35546	1.04608	0.247935	6.87939e-06	2.73634e-05	57753	54074.1	33944.8	23117.9	26031.9	18354.2
1295	PA1851	678.811	-0.700993	0.161276	6.93258e-06	2.75537e-05	484.785	534.655	512.674	796.838	784.955	958.957
1296	PA4240	113022	1.52235	0.362354	7.03213e-06	2.79277e-05	169864	188425	151705	87897.2	52764.6	27474.7
1297	PA1144	155.885	-0.930611	0.218634	7.03833e-06	2.79308e-05	96.7727	103.058	113.985	243.593	196.239	181.666
1298	PA4273	143477	1.69355	0.422302	7.07505e-06	2.80549e-05	224320	238042	211572	100539	63386.6	23004.5
1299	PA1866	1193.06	-0.618208	0.141499	7.20926e-06	2.85651e-05	986.159	919.218	894.859	1427.15	1565.48	1365.47
1300	PA0908	194.657	-0.951404	0.224749	7.3416e-06	2.90671e-05	136.403	136.949	115.532	291.761	283.292	204.002
1301	PA2415	168.206	-1.19768	0.289054	7.37729e-06	2.91859e-05	81.1047	107.208	104.701	176.158	212.469	327.594
1302	PA4888	664.882	-1.26454	0.30744	7.45459e-06	2.94691e-05	399.994	480.013	238.801	763.809	846.925	1259.75
1303	PA0023	4484.22	1.13631	0.273623	7.54351e-06	2.97521e-05	5788.85	5986.33	7031.99	1648.73	3203.27	3246.16
1304	PA0211	1529.03	0.88252	0.206987	7.53265e-06	2.97521e-05	1812.87	1927.66	2272.99	1223.47	815.94	1121.26
1305	PA3477	14831.8	-0.770308	0.178737	7.54017e-06	2.97521e-05	10442.2	11380.6	10593.4	15684.9	18414	22475.9
1306	PA2312	50.8371	-1.54351	0.383649	7.65477e-06	3.01678e-05	27.6493	24.2082	21.1465	82.5739	103.284	46.161
1307	PA2698	390.128	0.741166	0.1719	7.75908e-06	3.05555e-05	517.042	459.955	499.78	306.9	303.949	253.141
1308	PA4342	894.452	-0.772759	0.179987	7.78385e-06	3.06296e-05	637.778	645.32	667.405	938.59	1152.35	1325.27
1309	PA0483	483.921	-1.25338	0.305257	7.87728e-06	3.09729e-05	264.512	280.123	273.873	456.909	585.765	1042.34
1310	PA2514	301.574	-5.22577	1.43767	7.88314e-06	3.09729e-05	9.21644	12.4499	8.2523	1330.82	430.84	17.8688
1311	PA0828	413.834	-0.884061	0.208353	8.00864e-06	3.1442e-05	267.277	269.748	316.166	481.681	478.055	670.079
1312	PA4432	63255.3	0.894462	0.211625	8.02499e-06	3.14822e-05	85056.7	92401.2	72326.8	48352.5	48751.3	32643.3
1313	PA3392	11557.4	1.64463	0.409447	8.11689e-06	3.18184e-05	18138.9	18135.4	17464.5	9407.92	3532.3	2665.42
1314	PA5150	2775.29	-0.74741	0.174223	8.26533e-06	3.23757e-05	1768.64	2034.87	2322.51	3347	3237.2	3941.55
1315	PA0397	1072.15	-0.641944	0.148436	8.4986e-06	3.32641e-05	825.793	807.169	854.629	1230.35	1248.26	1466.73
1316	PA1597	3438.9	1.08218	0.260433	8.55345e-06	3.34533e-05	4404.54	4917.02	4911.67	2821.28	2191.09	1387.81
1317	PA4254	117685	1.6768	0.4134	8.57653e-06	3.35182e-05	164846	211679	171904	86727.4	49666.1	21284.7
1318	PA3718	360.822	-1.57015	0.394032	8.7406e-06	3.41334e-05	179.721	180.524	146.478	873.907	532.648	251.652
1319	PA4142	198.683	-1.47393	0.367262	8.77457e-06	3.42401e-05	89.3995	106.516	99.5434	455.533	286.243	154.863
1320	PA1037	616.237	-0.882992	0.209416	8.9233e-06	3.4778e-05	459.901	435.747	377.027	671.601	752.494	1000.65
1321	PA5521	5891.12	0.563139	0.129552	8.92593e-06	3.4778e-05	6582.38	7153.17	7438.42	4921.4	4709.73	4541.64
1322	PA5018	3620.41	0.710011	0.165548	9.0557e-06	3.5257e-05	4733.57	4129.22	4719.29	2397.4	2621.93	3121.08
1323	PA4263	262678	1.46932	0.361383	9.16061e-06	3.56384e-05	352158	462717	365319	209328	118686	67859.6
1324	PA4933	133933	1.09523	0.264917	9.21729e-06	3.58319e-05	173328	209699	173086	107372	86917.5	53196.8
1325	PA2738	18546.7	0.951202	0.22755	9.47209e-06	3.67946e-05	21567.4	21306.6	31430.4	14820.6	11740.4	10414.5
1326	PA1218	204.47	-1.1153	0.271398	9.60824e-06	3.72953e-05	127.187	125.191	121.206	366.078	298.047	189.111
1327	PA0446	7851.9	1.25086	0.306943	9.88276e-06	3.8332e-05	10448.7	11761.7	11575.9	6810.97	3617.87	2896.23
1328	PA3930	3333.09	-0.803504	0.190167	9.94131e-06	3.85301e-05	2178.77	2687.11	2292.08	5167.75	3915.92	3756.91
1329	PA2377	183.986	-0.909662	0.217598	1.00576e-05	3.89513e-05	119.814	136.257	118.627	265.613	268.537	195.067
1330	PA0861	8055.54	-0.70232	0.164741	1.00928e-05	3.90585e-05	6436.76	5483.49	6249.06	9109.28	9459.3	11595.3
1331	PA4677	2544	-0.816238	0.193708	1.01646e-05	3.93068e-05	1738.22	1749.9	1939.29	2660.26	3178.18	3998.14
1332	PA5245	4269.25	0.939588	0.225258	1.02252e-05	3.95113e-05	6191.61	5412.25	5447.55	3276.81	3275.56	2011.72
1333	PA2157	73.3787	-1.21331	0.299157	1.02641e-05	3.96318e-05	40.5524	52.5663	34.0408	108.722	119.514	84.8766
1334	PA1852	1986.74	-1.23839	0.30642	1.05237e-05	4.06039e-05	1198.14	1251.22	935.605	4295.22	2005.18	2235.08
1335	PA1694	47.2698	-1.46587	0.368435	1.05409e-05	4.06397e-05	21.1978	25.5915	23.7254	100.465	57.5437	55.0954
1336	PA1214	137.64	-1.23784	0.307356	1.11567e-05	4.29176e-05	87.5562	79.5411	68.0815	254.603	212.469	123.592
1337	PA5194	1994.56	0.935471	0.225312	1.11426e-05	4.29176e-05	2686.59	2781.86	2490.13	1021.16	1236.45	1751.14
1338	PA5430	4384.57	0.835564	0.199271	1.11543e-05	4.29176e-05	5375.03	5475.19	6185.1	2376.75	3611.97	3283.39
1339	PA1696	104.139	-1.10088	0.270685	1.14447e-05	4.39926e-05	74.6532	67.7828	50.0296	137.623	171.156	123.592
1340	PA0097	1770.95	-0.939118	0.227035	1.15095e-05	4.42085e-05	1086.62	1230.47	1231.66	1815.25	2173.38	3088.32
1341	PA0560	1738.26	-1.05362	0.257848	1.16995e-05	4.49048e-05	1036.85	1078.3	1163.06	2484.1	1561.06	3106.19
1342	PA0160	310.988	0.893155	0.215229	1.19839e-05	4.59278e-05	503.218	350.672	374.448	228.454	200.665	208.469
1343	PA2586	20275.9	-0.616402	0.144629	1.19814e-05	4.59278e-05	15197	16709.2	15686.1	25142.4	21965.5	26955
1344	PA2084	493.724	-0.916141	0.221812	1.21239e-05	4.64297e-05	364.05	317.473	319.777	485.81	693.475	781.758
1345	PA4426	5575.69	0.738992	0.17547	1.21699e-05	4.65714e-05	7011.87	7113.74	6970.1	4851.22	4116.59	3390.6
1346	PA5339	8338.79	0.857573	0.206043	1.21934e-05	4.66266e-05	11398.9	10623.2	10578.4	7289.9	5628.95	4513.35
1347	PA1292	1861.47	0.664499	0.1574	1.22923e-05	4.69699e-05	2423	2197.41	2279.18	1253.75	1606.8	1408.65
1348	PA2138	291.008	-0.827861	0.198721	1.23411e-05	4.71214e-05	215.665	191.59	209.918	320.662	361.492	446.719
1349	PA1687	3032.43	0.786281	0.187892	1.25083e-05	4.77243e-05	4057.08	4034.46	3535.08	1795.98	2155.67	2616.28
1350	PA1795	33925.5	0.710009	0.170253	1.27099e-05	4.84579e-05	41533.9	44435.1	41543.6	28698.6	26498.1	20843.9
1351	PA4926	775.69	-0.903545	0.219241	1.30841e-05	4.98474e-05	477.412	542.954	561.672	795.462	985.62	1291.02
1352	PA2118	1381.24	-1.04865	0.25843	1.31953e-05	5.02339e-05	831.323	868.727	909.301	1219.34	2050.92	2407.82
1353	PA1615	3825.7	0.570083	0.133946	1.3272e-05	5.04887e-05	4655.23	4701.92	4424.78	2814.39	3279.99	3077.89
1354	PA5172	74272.2	1.55438	0.388133	1.33295e-05	5.06698e-05	109544	110510	118305	56293.4	35808.4	15172.1
1355	PA2538	386.023	-0.798463	0.192063	1.34025e-05	5.09098e-05	324.419	255.223	252.211	459.661	469.202	555.421
1356	PA4159	88.1725	-0.97333	0.238464	1.36463e-05	5.17976e-05	56.2203	64.3245	53.1242	119.732	122.465	113.169
1357	PA4343	212.216	-0.938365	0.228868	1.37263e-05	5.2063e-05	121.657	146.632	156.278	320.662	221.322	306.747
1358	PA2540	2995.26	-0.663301	0.157588	1.37392e-05	5.20734e-05	2452.5	2218.85	2208.01	3487.37	3372.95	4231.92
1359	PA0661	1630.54	0.671262	0.159545	1.38862e-05	5.25916e-05	2283.83	1835.67	1933.1	1262	1317.6	1151.05
1360	PA1211	87.4585	-1.59181	0.411388	1.41937e-05	5.37167e-05	29.4926	46.3413	44.3561	167.9	172.631	64.0297
1361	PA0778	933.163	0.93427	0.228372	1.4427e-05	5.45597e-05	1229.47	1339.06	1156.35	824.363	491.335	558.399
1362	PA4990	88.836	1.15959	0.289195	1.46388e-05	5.53199e-05	101.381	121.041	152.152	59.178	54.5927	44.6719
1363	PA1693	508.445	-1.01295	0.250575	1.50127e-05	5.66914e-05	346.538	311.248	321.84	927.58	500.187	643.275
1364	PA4572	3985.84	0.615512	0.146157	1.50663e-05	5.6852e-05	5208.21	4755.17	4592.92	3410.3	3113.26	2835.18
1365	PA0928	4967.54	-0.770871	0.186332	1.53953e-05	5.80509e-05	3847.87	3490.82	3492.79	5412.72	5808.96	7752.07
1366	PA3470	882.194	0.736074	0.177028	1.54321e-05	5.8147e-05	1120.72	1155.77	1059.91	739.036	681.671	536.063
1367	PA0675	110.857	-0.906983	0.222095	1.54744e-05	5.82639e-05	71.8883	74.6995	78.9127	162.395	131.318	145.928
1368	PA4447	5147.06	0.85018	0.206937	1.55781e-05	5.86115e-05	7078.23	6554.19	6456.4	4476.88	3552.95	2763.7
1369	PA2327	389.676	-0.821683	0.199715	1.56572e-05	5.8866e-05	299.534	250.382	279.031	450.028	607.897	451.186
1370	PA5414	1579.74	0.702965	0.168757	1.60458e-05	6.02829e-05	2032.23	1870.25	2013.56	1001.9	1203.99	1356.54
1371	PA2748	2171.79	-0.585376	0.139563	1.66835e-05	6.26332e-05	1670.94	1740.91	1756.19	2411.16	2579.14	2872.4
1372	PA2996	5023.47	0.723202	0.174501	1.67026e-05	6.2659e-05	6740.91	6485.71	5701.83	4406.69	3485.08	3320.61
1373	PA1881	354.348	-0.729908	0.17652	1.68181e-05	6.30466e-05	282.945	246.232	259.432	422.503	410.183	504.793
1374	PA2314	65.9589	-1.17898	0.298023	1.69692e-05	6.35665e-05	33.1792	38.7331	43.3246	71.5641	109.185	99.7673
1375	PA2281	2323.22	-0.570024	0.135842	1.70201e-05	6.37109e-05	1823.01	2010.66	1734.53	2846.05	2680.95	2844.11
1376	PA0849	2221.08	-0.773359	0.188063	1.73059e-05	6.47335e-05	1638.68	1662.06	1536.48	2991.93	3269.66	2227.64
1377	PA0808	241.428	-0.783072	0.190871	1.76141e-05	6.58385e-05	180.642	176.374	166.593	312.405	264.111	348.441
1378	PA1470	828.615	-0.668091	0.16101	1.76715e-05	6.60053e-05	674.644	609.354	614.797	1041.81	1131.69	899.394
1379	PA0826.1	587347	-0.944695	0.234929	1.8438e-05	6.88181e-05	383083	361625	427012	546385	979447	826533
1380	PA2655	455.722	-0.667924	0.16139	1.87276e-05	6.98486e-05	327.184	345.831	370.322	617.928	544.452	528.618
1381	PA3768	10537	-0.752639	0.183943	1.89232e-05	7.05103e-05	7678.22	7766.67	7718.48	11733.8	11834.8	16489.9
1382	PA5488	7632.37	0.606889	0.143863	1.89324e-05	7.05103e-05	9249.62	8948.03	9546.37	6369.2	6385.87	5295.11
1383	PA1349	135.863	-0.989916	0.247554	1.91475e-05	7.11977e-05	80.1831	91.2993	92.8384	203.682	137.22	209.958
1384	PA3126	26480.1	0.92473	0.229678	1.91585e-05	7.11977e-05	34803.1	34215.8	36451.5	17387.3	23156.2	12867
1385	PA3772	62.5759	-1.12097	0.284172	1.91386e-05	7.11977e-05	38.7091	37.3497	37.6511	103.217	87.0533	71.4751
1386	PA3766	1367.65	1.25704	0.322943	1.92639e-05	7.15376e-05	2209.18	2074.99	1624.16	1160.16	671.343	466.077
1387	PA4664	6901.81	0.593118	0.142905	1.98877e-05	7.3801e-05	8095.72	9022.04	7927.88	5836.6	5559.61	4969.01
1388	PA5060	66293.2	0.900319	0.222337	2.02369e-05	7.50427e-05	64846.9	103493	93652.3	52686.3	40659.8	42420.4
1389	PA3684	1772.48	-0.623544	0.150742	2.02516e-05	7.50431e-05	1387.07	1338.37	1419.4	2334.09	2267.81	1888.13
1390	PA3647	17803.8	0.514016	0.122304	2.06431e-05	7.64387e-05	22019	21016.1	19983.5	14114.6	15108.9	14580.9
1391	PA2645	5084.57	0.871853	0.216303	2.07554e-05	7.67994e-05	6944.59	6835	6190.77	4593.86	3035.06	2908.14
1392	PA5397	2195.58	0.915261	0.228146	2.08552e-05	7.71134e-05	2816.55	2348.88	3557.26	1219.34	1435.64	1795.81
1393	PA0945	10182.9	0.713558	0.17438	2.12154e-05	7.83889e-05	13371.2	13691.4	11209.7	6684.36	8798.28	7342.57
1394	PA0755	435.131	-0.757354	0.186147	2.13024e-05	7.86537e-05	348.382	286.348	320.293	527.097	489.859	638.808
1395	PA3303	215.37	-1.25093	0.323751	2.15305e-05	7.9439e-05	140.09	105.133	118.111	466.543	243.454	218.892
1396	PA4307	9327.44	0.740029	0.181503	2.15959e-05	7.96233e-05	13239.4	11201.5	10880.7	5833.85	8029.56	6779.71
1397	PA1125	835.316	-0.703784	0.172168	2.16577e-05	7.97941e-05	634.091	661.92	584.882	890.422	1181.86	1058.72
1398	PA4843	16847	-0.629825	0.152947	2.16953e-05	7.98752e-05	13750	11678.7	13848.4	22201.4	18560.1	21043.4
1399	PA3062	129.194	-0.988746	0.249178	2.1841e-05	8.03541e-05	85.7129	65.0162	100.575	185.791	156.401	181.666
1400	PA0016	6058.11	0.556183	0.134123	2.20279e-05	8.09838e-05	7327.07	7265.91	7146.49	5330.15	4777.6	4501.44
1401	PA5118	13040.1	-0.636761	0.155105	2.20683e-05	8.10747e-05	9715.97	10870.8	9703.68	18126.3	15467.4	14356.1
1402	PA2419	136.935	0.899587	0.224772	2.27897e-05	8.36652e-05	160.366	190.899	190.319	96.3362	103.284	80.4094
1403	PA1364	509.422	-0.783163	0.193799	2.28163e-05	8.3703e-05	423.035	310.556	370.322	568.384	711.181	673.057
1404	PA3685	3934.03	-0.690532	0.170327	2.31964e-05	8.50368e-05	2771.38	3077.2	3052.32	5569.61	5040.24	4093.44
1405	PA2831	1747.03	0.604021	0.147189	2.52624e-05	9.25447e-05	2286.6	2099.89	1972.3	1300.54	1497.61	1325.27
1406	PA5250	4579.81	0.556763	0.135298	2.53156e-05	9.26739e-05	5779.63	5501.48	5157.17	3488.75	3960.19	3591.62
1407	PA2805	4261.25	1.02151	0.260661	2.55413e-05	9.34336e-05	5485.63	4868.61	7054.17	3141.94	3181.13	1836.02
1408	PA1904	190.507	-1.53667	0.412353	2.56716e-05	9.38436e-05	85.7129	91.991	92.3226	368.83	389.526	114.658
1409	PA2998	8292.4	0.693122	0.170805	2.58199e-05	9.43186e-05	10546.4	10935.2	9504.59	6956.85	6614.57	5196.83
1410	PA4740	64151.5	1.45118	0.383016	2.60148e-05	9.49631e-05	92351.5	105530	90497.3	51465.6	30638.3	14426
1411	PA4262	327868	1.48568	0.384902	2.65474e-05	9.68387e-05	461165	565270	449418	262899	154347	74110.7
1412	PA4236	28839.6	0.941667	0.238828	2.66637e-05	9.71941e-05	36422.5	38903.2	40097.9	22833.1	21931.5	12849.1
1413	PA0221	437.406	0.784141	0.195659	2.68507e-05	9.78065e-05	488.472	593.446	594.682	261.484	334.934	351.419
1414	PA3730	6649.92	0.614439	0.150794	2.73153e-05	9.94285e-05	7393.43	8690.73	8200.21	5334.27	5618.62	4662.26
1415	PA3184	1769.54	0.721348	0.178966	2.73418e-05	9.94547e-05	2304.11	2130.32	2231.73	1102.36	1279.24	1569.47
1416	PA3704	8920.01	-0.591737	0.145123	2.74995e-05	9.99575e-05	6585.15	7487.24	7085.12	10199.3	10183.8	11979.5
1417	PA5243	21938.2	0.558006	0.136518	2.75906e-05	0.000100218	26126.8	26863.4	25805	16612.5	16675.9	19545.4
1418	PA5119	48665	1.17763	0.305855	2.80175e-05	0.000101697	65300.3	75930.6	65131.8	40411.7	28945.9	16269.5
1419	PA2064	71.1706	-1.1044	0.286353	2.8522e-05	0.000103455	35.0225	48.4163	45.9034	79.8214	112.136	105.724
1420	PA1348	966.624	-0.767942	0.191446	2.86869e-05	0.00010398	620.267	695.812	793.768	1044.56	1211.37	1433.97
1421	PA2158	111.688	-0.931129	0.237376	2.88788e-05	0.000104602	70.045	79.5411	74.2707	130.742	178.533	136.994
1422	PA3004	6814.68	0.7314	0.182221	2.89298e-05	0.000104713	8230.28	8228.7	9289.51	4895.26	6030.28	4214.05
1423	PA0900	5379.75	0.550529	0.134854	2.92998e-05	0.000105977	6305.89	6433.15	6535.82	4412.2	3930.68	4660.77
1424	PA0944	5494.03	0.571149	0.140211	2.94362e-05	0.000106321	6882.84	6784.51	6140.75	4218.15	4792.36	4145.55
1425	PA4956	2144.47	0.530599	0.129753	2.9433e-05	0.000106321	2632.22	2579.9	2425.66	1827.64	1738.11	1663.28
1426	PA1171	2960.56	0.704434	0.175219	2.9465e-05	0.000106351	3454.32	3974.29	3671.24	1827.64	2493.56	2342.3
1427	PA0401	7563.17	0.796884	0.200239	2.99664e-05	0.000108085	9347.32	9970.3	9791.87	6168.27	6042.09	4059.19
1428	PA4523	35009.1	-0.555511	0.137901	2.99975e-05	0.000108121	28269.6	26972.7	28952.7	44427.5	43876.3	37555.7
1429	PA3446	143.865	-1.04504	0.270814	3.06578e-05	0.000110365	92.1644	87.1494	92.3226	222.95	236.077	132.527
1430	PA4270	324936	1.14427	0.299041	3.0663e-05	0.000110365	444822	492381	431266	278381	187843	114924
1431	PA5230	9975.32	-0.72221	0.180617	3.10331e-05	0.000111619	6937.22	7916.76	7397.67	14451.8	12997.5	10150.9
1432	PA0389	1752.65	0.608877	0.150449	3.11374e-05	0.000111916	2189.83	2049.39	2150.76	1201.45	1460.72	1463.75
1433	PA0949	4314.54	0.532904	0.130858	3.13435e-05	0.000112578	4928.03	5459.29	4989.55	3426.82	3709.35	3374.22
1434	PA1135	960.792	0.711232	0.178048	3.18536e-05	0.000114331	1165.88	1214.56	1230.62	817.482	752.494	583.713
1435	PA2310	36.9745	-1.57764	0.430827	3.20962e-05	0.000115122	21.1978	10.3749	19.5992	72.9403	59.0192	38.7157
1436	PA4002	9828.87	-0.637716	0.158691	3.21912e-05	0.000115382	7274.54	8158.15	7380.14	12699.9	10312.1	13148.4
1437	PA2799	251.279	-0.794564	0.201007	3.24833e-05	0.000116348	173.269	197.124	170.204	284.88	300.998	381.2
1438	PA1224	491.878	1.29676	0.346033	3.27665e-05	0.00011728	760.357	726.245	659.153	133.494	274.439	397.58
1439	PA2261	267.784	-0.953175	0.245498	3.28571e-05	0.000117523	148.385	195.74	186.193	390.85	423.462	262.075
1440	PA0326	281.123	-0.859534	0.219153	3.28867e-05	0.000117547	184.329	199.89	200.634	328.919	308.375	464.588
1441	PA4812	52711.5	0.851631	0.216718	3.30913e-05	0.000118196	65025.7	70458.9	70523.2	28997.2	33307.5	47956.8
1442	PA5292	1323.88	0.919583	0.235944	3.31147e-05	0.000118198	1813.8	1559.01	1897	725.274	752.494	1195.72
1443	PA4860	54.183	-1.39324	0.375344	3.32301e-05	0.000118528	26.7277	26.9748	29.9146	115.603	75.2494	50.6282
1444	PA2988	6500.38	-0.723173	0.181651	3.36438e-05	0.00011992	4847.85	4868.61	4778.6	10034.1	7179.68	7293.43
1445	PA3842	120.262	-1.00512	0.260848	3.41162e-05	0.00012152	71.8883	61.5579	97.4803	155.514	151.974	183.155
1446	PA4421	44844.5	-0.480793	0.118434	3.41425e-05	0.000121529	37178.2	37581.4	36937.3	51805.5	50272.5	55291.9
1447	PA1115	3838.77	-0.675256	0.169261	3.44858e-05	0.000122667	3328.06	2638	2789.79	5217.29	4200.69	4858.81
1448	PA4624	2198.74	-1.09187	0.28697	3.49493e-05	0.000124229	1152.98	1533.41	1353.89	4439.72	2154.2	2558.21
1449	PA0421	10226	0.969545	0.250977	3.51002e-05	0.00012468	14443.1	13434.1	13370.3	4310.36	8019.23	7778.87
1450	PA1424	646.831	-0.606291	0.151433	3.62743e-05	0.000128761	551.143	460.647	512.159	765.185	804.136	787.715
1451	PA5164	5892.94	0.664377	0.166722	3.6428e-05	0.000129218	7237.67	7227.87	7381.17	4969.57	4841.05	3700.32
1452	PA5526	5362.88	-0.557265	0.138947	3.71332e-05	0.000131629	4363.06	4380.99	4167.93	6385.72	7043.94	5835.64
1453	PA3306	1328.45	-0.662877	0.166698	3.72553e-05	0.00013197	1144.68	882.56	1020.71	1500.09	1695.33	1727.31
1454	PA3365	798.769	0.621346	0.155507	3.72846e-05	0.000131983	1011.97	908.152	1003.69	565.631	619.701	683.48
1455	PA3058	151.057	-0.923913	0.239711	3.83945e-05	0.000135819	105.067	107.208	92.3226	249.098	190.337	162.308
1456	PA2544	1672.56	-1.01073	0.26498	3.85906e-05	0.000136419	1141.92	992.535	1077.96	1562.02	2095.18	3165.75
1457	PA5551	2016.02	0.654991	0.164583	3.86798e-05	0.00013664	2282.91	2626.93	2541.71	1643.22	1682.05	1319.31
1458	PA5173	55088.2	1.4366	0.392464	3.87618e-05	0.000136836	75483.6	90619.4	81554.9	43294.9	27969.2	11607.3
1459	PA4077	561.357	1.01532	0.266596	3.96841e-05	0.000139996	863.581	711.028	717.435	228.454	445.595	402.047
1460	PA0773	4675.83	0.680439	0.171954	4.04818e-05	0.000142614	5477.33	6208.36	5727.61	3029.09	4153.47	3459.09
1461	PA3784	1822.37	-0.616313	0.154979	4.04714e-05	0.000142614	1402.74	1449.72	1419.4	1965.26	2526.02	2171.05
1462	PA2040	7257.85	0.981698	0.257897	4.06409e-05	0.000143077	10272.6	9634.16	9491.7	6677.48	3989.7	3481.43
1463	PA3055	2705.75	0.665754	0.168201	4.06868e-05	0.000143141	3251.56	3716.99	3066.76	1806.99	2323.88	2068.31
1464	PA4631	2753.94	0.597515	0.149985	4.08772e-05	0.000143712	3353.86	3387.76	3268.43	1881.31	2286.99	2345.28
1465	PA0956	26683.7	0.692016	0.179073	4.12307e-05	0.000144856	33410.5	36118.6	30549.5	23629.9	19468.9	16924.7
1466	PA5418	14615	0.725439	0.184595	4.17087e-05	0.000146436	17437.5	15611.5	22097.6	9811.16	11643	11089.1
1467	PA3113	9636.54	-0.689026	0.175204	4.21638e-05	0.000147933	6624.78	7650.47	7544.67	13909.6	12020.7	10069
1468	PA0685	128.51	-0.849686	0.219868	4.27537e-05	0.0001499	87.5562	79.5411	101.091	166.524	181.484	154.863
1469	PA2639	21331.5	0.747251	0.191375	4.29502e-05	0.000150487	28767.3	27214.1	25048.3	19147.5	14970.2	12841.7
1470	PA5013	28765.4	0.483545	0.119259	4.33062e-05	0.000151631	33017	33553.9	34311.5	24048.3	22682.5	24979
1471	PA1796	4006.65	0.816919	0.210748	4.37013e-05	0.00015291	4946.47	5769.15	4801.81	3421.31	2949.48	2151.7
1472	PA0907	2174.74	-0.727681	0.186209	4.43095e-05	0.000154933	1431.31	1799.7	1602.49	3139.18	2800.46	2275.29
1473	PA4778	2164.35	-0.586049	0.147923	4.54683e-05	0.000158877	1697.67	1752.67	1694.3	2470.34	2415.36	2955.79
1474	PA4560	50049.1	0.526976	0.131016	4.56345e-05	0.000159349	59664.5	61053.7	57112.6	43144.9	41975.9	37342.7
1475	PA4756	47486.1	1.13225	0.30394	4.60029e-05	0.000160527	64214.6	72520	62866.6	42656.3	24886.9	17772
1476	PA2164	143.994	-0.960443	0.25347	4.63202e-05	0.000161525	93.0861	118.274	73.2392	213.316	190.337	175.71
1477	PA0554	7376.61	0.63608	0.161677	4.7362e-05	0.000165045	8097.57	10187.5	8840.28	6329.29	5295.49	5509.54
1478	PA3564	290.953	-0.781427	0.20229	4.81243e-05	0.000167588	221.195	189.515	219.202	445.899	342.311	327.594
1479	PA1212	71.6376	-1.38522	0.38318	4.8267e-05	0.000167972	27.6493	47.7247	35.0723	121.108	137.22	61.0516
1480	PA3622	31221.7	-0.547035	0.138182	4.89204e-05	0.000170016	24299.2	24574.7	26627.1	33600.7	38783	39445.3
1481	PA5543	1898.98	-1.01938	0.271772	4.8906e-05	0.000170016	1125.33	1202.8	1297.16	1724.42	2418.31	3625.87
1482	PA4180	3751.66	0.552551	0.139523	4.93626e-05	0.000171437	4286.57	4413.49	4752.3	2902.47	3305.07	2850.07
1483	PA1489	763.59	0.679993	0.174138	4.95622e-05	0.000172014	938.234	977.318	928.384	477.552	613.799	646.254
1484	PA3120	3469.14	-1.35558	0.375548	4.97477e-05	0.000172542	1735.46	1882.7	1835.11	8867.06	3322.78	3171.71
1485	PA5199	5874.89	0.576318	0.146124	5.03746e-05	0.000174598	6796.21	7370.35	7054.69	5206.28	4624.15	4197.67
1486	PA0381	4086.18	0.618329	0.157777	5.10402e-05	0.000176786	5395.31	4798.75	4756.42	2879.08	3060.14	3627.36
1487	PA0388	9756.53	0.518149	0.130802	5.19062e-05	0.000179664	11756.5	10817.6	12048.4	7523.86	7952.83	8440.01
1488	PA5112	14820.4	0.664788	0.170372	5.22293e-05	0.000180661	18572.1	16587.4	19796.8	9518.02	11916	12532
1489	PA3524	3953.29	0.893918	0.235473	5.24068e-05	0.000181154	6039.54	4379.6	5223.19	3267.17	2853.58	1956.63
1490	PA2648	11183	0.775258	0.201577	5.30357e-05	0.000183205	15075.3	14732.4	13013.4	10228.2	7178.21	6870.54
1491	PA1396	1241.94	-0.765134	0.198973	5.32174e-05	0.000183709	933.626	853.511	921.679	1640.47	1223.17	1879.2
1492	PA4835	354.492	-0.665958	0.171263	5.34743e-05	0.000184472	271.885	270.44	269.231	428.008	495.761	391.624
1493	PA3932	175.465	-0.790653	0.206191	5.37246e-05	0.000185211	121.657	122.424	133.584	261.484	196.239	217.403
1494	PA3074	1670.77	-0.586879	0.149736	5.37733e-05	0.000185255	1384.31	1303.78	1281.17	1841.4	1950.58	2263.38
1495	PA5328	248.847	-0.732404	0.189995	5.47387e-05	0.000188455	182.486	184.674	184.645	366.078	277.39	297.813
1496	PA2640	8530.8	0.74973	0.195426	5.49e-05	0.000188884	12079.1	9979.3	10390.7	7186.68	6641.13	4907.95
1497	PA4335	651.634	0.867244	0.22849	5.49776e-05	0.000189024	846.991	775.353	937.152	378.464	379.198	592.647
1498	PA4321	2269.18	-0.701285	0.181451	5.51047e-05	0.000189335	1948.36	1667.6	1492.12	3034.59	2416.83	3055.56
1499	PA1607	3748.74	-1.24094	0.342142	5.52997e-05	0.000189637	2453.42	1864.03	1989.32	2788.25	5463.7	7933.73
1500	PA4126	525.03	0.750514	0.195084	5.52817e-05	0.000189637	674.644	599.671	721.561	338.553	351.164	464.588
1501	PA4331	1848.24	-0.835649	0.219708	5.53032e-05	0.000189637	1404.59	1144.7	1339.97	1809.74	2419.79	2970.68
1502	PA4475	11906.8	-0.54956	0.140098	5.6026e-05	0.000191988	8660.69	10195.8	9905.86	13726.5	15169.4	13782.8
1503	PA1636	1466.25	-0.921558	0.245143	5.62933e-05	0.000192776	993.533	1004.98	951.078	1387.24	1838.45	2622.24
1504	PA3250	2366.52	-0.693769	0.179483	5.6613e-05	0.000193741	1632.23	1789.33	1923.3	2757.97	2579.14	3517.17
1505	PA1425	995.562	-0.710474	0.184305	5.69187e-05	0.000194658	766.808	740.77	723.624	1497.34	1205.47	1039.37
1506	PA5417	1395.4	0.87014	0.229874	5.72082e-05	0.000195518	1756.65	1403.38	2326.12	1081.72	835.121	969.38
1507	PA0355	1100.65	0.677625	0.175153	5.79567e-05	0.000197945	1275.56	1256.75	1564.84	851.887	916.273	738.576
1508	PA0055	1419.39	0.690106	0.178816	5.83973e-05	0.000199317	1716.1	1749.21	1838.2	886.293	1062.34	1264.21
1509	PA5491	18829.9	-0.67358	0.174795	5.85641e-05	0.000199754	12695.7	16557	13658.1	23481.3	20643.4	25944
1510	PA1079	4149.93	0.687204	0.178044	5.87656e-05	0.000200176	5056.14	5164.64	5274.77	3814.91	2840.3	2748.81
1511	PA3050	5235.77	-0.52116	0.132861	5.8729e-05	0.000200176	4121.59	4508.25	4180.82	6047.16	5875.36	6681.43
1512	PA2845	219.842	0.749927	0.195777	5.91235e-05	0.000201262	283.866	246.923	304.819	150.009	174.107	159.33
1513	PA0432	34704.1	0.595035	0.152955	5.92011e-05	0.000201393	39655.6	45570.1	40894.3	30910.2	25995	25199.4
1514	PA0660	3301.95	0.807541	0.211884	5.965e-05	0.000202786	4369.52	3911.35	4475.84	2481.35	2831.44	1742.2
1515	PA2231	3459.34	-0.660658	0.171112	6.0363e-05	0.000205075	2957.56	2347.5	2633.52	4885.62	3923.3	4008.56
1516	PA0210	392.962	0.979572	0.263214	6.05691e-05	0.000205639	521.651	471.022	598.808	349.563	184.435	232.294
1517	PA1740	297.369	-0.721969	0.188236	6.06135e-05	0.000205654	197.232	215.798	248.085	334.424	380.674	408.003
1518	PA4570	112.808	-1.21644	0.336907	6.09872e-05	0.000206786	79.2614	42.883	70.6603	218.821	143.121	122.103
1519	PA1460	10220.7	-0.659928	0.170767	6.12012e-05	0.000207375	7656.1	8104.2	7709.2	15124.8	11406.9	11322.8
1520	PA3447	41.5593	-1.39807	0.39521	6.305e-05	0.000213499	21.1978	20.0582	22.1781	46.7919	91.4797	47.65
1521	PA4398	1791.92	-0.648097	0.168099	6.33052e-05	0.000214222	1421.18	1283.03	1431.77	2131.78	1924.02	2559.7
1522	PA0909	426.452	-0.95753	0.257972	6.36621e-05	0.000215288	281.102	318.164	242.411	710.136	615.275	391.624
1523	PA1108	27.8388	-1.88896	0.553818	6.38364e-05	0.000215736	6.45151	11.7582	12.3785	34.4058	76.7249	25.3141
1524	PA5235	2751.78	0.652048	0.169226	6.45583e-05	0.000218033	3067.23	3647.82	3454.1	2423.54	2073.05	1844.95
1525	PA1584	52245.3	1.09263	0.299453	6.49868e-05	0.000219336	70606.3	79528	67588.4	46874.5	29208.6	19666.1
1526	PA0467	607.234	0.704395	0.184037	6.50645e-05	0.000219454	809.204	681.287	788.095	385.345	520.844	458.632
1527	PA3897	62.5295	-1.01074	0.274115	6.5477e-05	0.000220701	35.0225	38.7331	45.3877	82.5739	82.6268	90.8329
1528	PA2612	16889.6	0.755263	0.197443	6.65996e-05	0.000224338	21072.5	22766.7	20398.7	15565.2	11194.5	10340.1
1529	PA2889	1592.38	0.551872	0.142099	6.69521e-05	0.000225378	1833.15	1875.79	2001.7	1333.57	1348.59	1161.47
1530	PA0137	90.5525	-1.00834	0.274705	6.71965e-05	0.000226053	66.3584	54.6413	53.1242	93.5838	147.548	128.059
1531	PA2997	6607.12	0.635163	0.165036	6.7583e-05	0.000227204	8327.06	8678.97	7290.91	5817.33	5022.53	4505.91
1532	PA2649	7528.08	0.746587	0.196426	6.76467e-05	0.00022727	10704	9279.33	8615.4	6768.31	5128.77	4672.68
1533	PA2984	1559.44	-0.702509	0.184248	6.81959e-05	0.000228966	1060.81	1175.13	1268.79	1614.32	1971.24	2266.35
1534	PA0970	9090.98	0.801581	0.212526	6.86718e-05	0.000230413	11203.5	12386.3	11490.3	8313.82	6102.58	5049.41
1535	PA0855	856.328	-1.25474	0.352296	6.87763e-05	0.000230613	528.102	431.597	466.255	591.78	1385.47	1734.76
1536	PA1698	242.523	-1.0003	0.273152	7.06657e-05	0.000236366	184.329	157.699	125.848	242.217	429.364	315.681
1537	PA1699	153.694	-0.874437	0.234958	7.07214e-05	0.000236366	117.049	96.8326	103.154	165.148	246.405	193.578
1538	PA2949	1045.73	-0.524977	0.135375	7.06765e-05	0.000236366	822.107	877.719	854.113	1311.55	1175.96	1232.94
1539	PA4219	1107.62	-0.741743	0.19598	7.07149e-05	0.000236366	875.562	926.827	641.101	1273.01	1428.26	1500.98
1540	PA5274	5173.9	0.751011	0.198331	7.06959e-05	0.000236366	7194.36	5843.85	6644.14	4493.4	3870.18	2997.48
1541	PA4320	5334.02	-0.581638	0.150953	7.11531e-05	0.000237654	4419.28	4246.8	4031.25	5916.42	6071.6	7318.75
1542	PA1737	4462.05	0.779625	0.20676	7.16882e-05	0.000239286	4844.16	5601.77	6666.31	3854.83	3139.82	2665.42
1543	PA1060	2161.31	-0.679256	0.178433	7.22131e-05	0.000240882	1729	1511.97	1672.12	3088.26	2211.74	2754.77
1544	PA0774	2360.15	0.748616	0.197979	7.23571e-05	0.000241206	2957.56	3243.2	2771.23	1329.44	1959.44	1900.05
1545	PA0193	116.4	1.08212	0.298073	7.29726e-05	0.0002431	159.444	170.149	154.731	85.3264	87.0533	41.6938
1546	PA4722	4221.53	0.588269	0.152737	7.30496e-05	0.000243199	5115.13	5163.95	5026.68	2881.83	3715.26	3426.34
1547	PA4248	191088	1.3775	0.382618	7.36171e-05	0.00024493	257210	332163	256050	161888	92344.3	46872.7
1548	PA3790	3954.25	-0.794323	0.211769	7.37353e-05	0.000245165	2685.67	3071.67	2734.09	5876.51	5628.95	3728.62
1549	PA3567	1113.6	0.92235	0.249568	7.39048e-05	0.00024557	1509.65	1536.18	1397.73	862.897	891.189	483.946
1550	PA1993	451.346	-0.834356	0.223594	7.41049e-05	0.000246076	300.456	334.073	315.135	762.432	507.565	488.413
1551	PA5077	14415.5	0.590306	0.153565	7.4688e-05	0.000247852	17716.8	17532.2	17054.9	13020.5	11159	10009.5
1552	PA1560	398.915	-0.695533	0.183552	7.52967e-05	0.000249711	335.479	289.806	275.421	472.047	568.059	452.675
1553	PA3998	3835.6	0.564714	0.146375	7.57858e-05	0.000251172	4882.87	4360.24	4563.01	2942.38	2844.72	3420.38
1554	PA2143	92.2838	-0.971745	0.265523	7.70891e-05	0.000255327	47.9255	72.6245	59.3134	112.851	118.038	142.95
1555	PA1633	108.046	-0.859814	0.231993	7.73313e-05	0.000255964	78.3398	79.5411	67.05	161.019	134.269	128.059
1556	PA5312	33105.3	0.946483	0.257661	7.75951e-05	0.000256672	42791.9	46789.5	43364.3	29659.2	21431.3	14595.8
1557	PA5340	5009.68	0.720903	0.19101	7.84553e-05	0.000259351	6144.6	6716.73	6033.98	4304.85	3960.19	2897.72
1558	PA4509	1355.96	-0.61043	0.159908	7.873e-05	0.000260092	976.943	1124.64	1082.08	1453.3	1670.24	1828.57
1559	PA0025	3982.16	0.670466	0.176803	8.0218e-05	0.000264838	5218.35	4860.31	4719.8	2740.08	3657.71	2696.69
1560	PA4325	3194.07	-0.564715	0.147583	8.09131e-05	0.000266961	2552.95	2552.23	2555.12	4278.7	3833.29	3392.09
1561	PA0588	40723.5	-0.638914	0.168698	8.1938e-05	0.00027017	27482.5	32418.9	34389.9	54679.1	52044.6	43325.8
1562	PA3864	940.255	0.604505	0.158573	8.21753e-05	0.000270779	1218.41	1106.66	1101.68	655.086	739.215	820.474
1563	PA4520	13866.4	-0.559067	0.14625	8.27763e-05	0.000272447	10939	10059.5	12333.1	16451.5	15753.7	17661.8
1564	PA5308	2117.29	0.716873	0.190543	8.27875e-05	0.000272447	3070.92	2256.2	2650.02	1407.89	1826.64	1492.04
1565	PA4505	2682.94	-0.710462	0.188988	8.30678e-05	0.000273195	2020.24	2021.73	1964.05	3858.95	3620.83	2611.82
1566	PA5537	762.688	-0.671439	0.177811	8.31316e-05	0.00027323	670.035	501.455	569.409	865.65	1019.56	950.023
1567	PA2696	744.156	-0.759842	0.203667	8.4948e-05	0.000279022	555.752	495.23	574.051	766.561	908.895	1164.45
1568	PA1168	173.496	-1.25772	0.359233	8.62779e-05	0.000283209	102.303	91.991	93.87	405.988	175.582	171.242
1569	PA0760	2065.89	0.690752	0.183671	8.69135e-05	0.000285114	2453.42	2939.56	2331.79	1449.17	1394.33	1827.08
1570	PA3162	368404	0.977883	0.269363	8.70042e-05	0.00028523	499579	519491	472999	318321	250895	149142
1571	PA0141	26896.2	0.869401	0.236362	8.72979e-05	0.000286011	29688.9	37755.7	38367	22590.8	19823.1	13151.4
1572	PA3821	31668.5	0.82227	0.222752	8.80703e-05	0.000288358	40862	43357.5	38795.1	27665	23352.4	15979.1
1573	PA1071	7881.08	0.560264	0.146685	8.96867e-05	0.000293463	9806.3	8983.99	9538.63	5802.19	6040.61	7114.75
1574	PA5052	3119.87	0.86039	0.234507	9.07188e-05	0.000296652	3807.31	4502.03	3937.9	2636.86	2340.11	1495.02
1575	PA3103	5195.65	-0.530194	0.139017	9.08154e-05	0.000296779	4140.03	4058.67	4457.79	6010	5742.56	6764.82
1576	PA5259	3475.62	-0.625966	0.165935	9.1577e-05	0.000299078	2674.61	2680.88	2745.95	4918.65	4240.53	3593.11
1577	PA3278	6432.18	0.905392	0.248523	9.22893e-05	0.000301038	7973.15	7788.8	9800.13	5327.39	4777.6	2926.01
1578	PA4024	2085.69	0.800244	0.216096	9.22941e-05	0.000301038	2940.97	2314.99	2790.83	1268.89	1296.95	1901.53
1579	PA5103	1442.61	-0.65513	0.174363	9.30191e-05	0.00030321	943.764	1111.5	1259.51	1725.79	1655.49	1959.61
1580	PA2468	1180.14	-1.20003	0.342981	9.4548e-05	0.000307999	752.062	660.537	611.702	897.303	1586.14	2573.1
1581	PA4463	58687.7	0.692299	0.186484	9.46082e-05	0.000308	67209.1	69477.4	83294.1	48360.8	48049	35736
1582	PA4140	236.644	-1.40153	0.410245	9.61824e-05	0.000312927	104.146	115.508	139.258	619.304	227.224	214.425
1583	PA2297	93.0628	-0.898924	0.247325	9.68656e-05	0.000314951	62.6718	53.258	72.7234	125.237	131.318	113.169
1584	PA1513	1361.5	0.696598	0.186756	9.7376e-05	0.000316411	1778.77	1498.83	1823.24	1161.54	1066.77	839.832
1585	PA1680	528.938	-0.754736	0.204129	9.80836e-05	0.000318308	361.285	437.822	358.975	806.472	652.162	556.91
1586	PA2937	233.235	-1.1375	0.323331	9.80719e-05	0.000318308	136.403	105.133	172.783	291.761	224.273	469.055
1587	PA5416	4695.83	0.818242	0.222903	9.85208e-05	0.000319525	5881.01	4929.47	7405.93	2726.32	3250.48	3981.76
1588	PA1725	532.358	-0.651781	0.17411	9.88703e-05	0.000320255	351.147	462.03	411.584	656.463	693.475	619.45
1589	PA2567	8652	-0.610395	0.162341	9.88424e-05	0.000320255	6963.02	6386.11	6963.91	12320	9538.97	9739.96
1590	PA4711	535.786	0.714238	0.191964	9.91364e-05	0.000320915	664.506	608.662	744.255	462.414	401.33	333.55
1591	PA0537	5830.42	0.608378	0.161683	9.98228e-05	0.000322934	7005.42	7433.29	6838.58	5034.26	4832.19	3838.81
1592	PA4837	552.557	-0.667297	0.178717	0.000100168	0.000323846	401.837	395.631	464.708	772.066	591.667	689.436
1593	PA2533	7382.07	0.573374	0.151939	0.000101129	0.00032675	8850.55	8507.44	9297.25	5182.89	5845.85	6608.46
1594	PA4633	14442	-0.483055	0.127169	0.000103193	0.000333209	11979.5	11501	12439.8	18096.1	16504.7	16131
1595	PA2169	148.569	-1.05555	0.298025	0.000103715	0.000334683	86.6346	90.6077	99.5434	294.514	165.254	154.863
1596	PA5300	24818.5	0.64273	0.176648	0.000103785	0.0003347	31006	31067.4	29878	17169.9	23095.7	16693.9
1597	PA3007	4075.4	0.540353	0.142742	0.000104956	0.000338265	4657.07	4856.16	5051.96	3671.79	3064.57	3150.86
1598	PA2197	1309.45	0.630617	0.168249	0.0001062	0.000342061	1636.84	1572.15	1598.88	984.006	1189.24	875.569
1599	PA3427	2185.81	1.00903	0.284826	0.000107354	0.000345561	2506.87	2495.52	3936.86	989.511	1347.11	1838.99
1600	PA2332	873.725	0.643461	0.172629	0.000107664	0.000346343	1170.49	1048.56	1003.69	580.77	764.298	674.546
1601	PA5034	4305.78	0.614588	0.164385	0.000108674	0.000349373	5456.13	5685.46	4602.21	2960.27	3614.92	3515.68
1602	PA4964	20891.4	0.45918	0.120075	0.000109145	0.000350667	22904.7	25328.7	24534.1	17764.4	17227.7	17588.8
1603	PA0410	7960.49	-0.483152	0.127636	0.000109274	0.000350862	6247.83	6579.09	6971.13	9483.61	9648.16	8833.13
1604	PA3856	1669.57	-0.615751	0.165152	0.000111313	0.000357187	1314.26	1265.74	1329.65	2360.24	1990.42	1757.1
1605	PA0267	1985.43	-0.553608	0.147847	0.000115039	0.000368912	1604.58	1572.15	1607.14	2082.24	2580.61	2465.89
1606	PA2345	1469.24	-0.725821	0.197835	0.000115336	0.000369635	953.902	1172.37	1134.18	1619.82	1661.39	2273.8
1607	PA1625	2255.41	-0.618261	0.166437	0.000117037	0.000374853	1684.77	1897.23	1692.75	3208	2557.01	2492.69
1608	PA0538	1251.26	0.639736	0.17262	0.00011752	0.000376165	1560.34	1619.18	1430.74	824.363	954.635	1118.29
1609	PA4735	15601.3	-0.627206	0.168676	0.000117803	0.000376838	11353.7	12755.6	12218.1	22610.1	16945.9	17724.3
1610	PA1920	365.848	0.642721	0.173537	0.000119995	0.000383611	408.288	463.413	477.086	309.652	259.684	276.966
1611	PA1736	3633.48	0.646429	0.174817	0.00012138	0.000387558	4051.55	4219.83	5141.7	3184.6	2543.73	2659.47
1612	PA5473	4261.04	-0.71329	0.194828	0.000121318	0.000387558	3339.12	2833.05	3344.25	6334.79	5457.8	4257.23
1613	PA5439	4565.11	-0.520877	0.139348	0.000124583	0.000397537	3692.11	3676.87	3794.51	4833.33	5553.7	5840.11
1614	PA1145	778.328	-0.742732	0.204043	0.000124716	0.000397717	572.341	560.938	579.209	755.551	1013.65	1188.27
1615	PA0806	91.5662	-1.00797	0.286599	0.000124895	0.000398041	53.4554	49.7996	71.1761	132.118	147.548	95.3001
1616	PA1113	661.267	-0.567644	0.152771	0.00012594	0.000400875	529.024	502.146	551.357	734.908	777.577	872.591
1617	PA2863	554.131	-0.779033	0.215167	0.000125872	0.000400875	435.016	315.398	446.656	590.403	743.641	793.671
1618	PA1603	345.673	-0.847069	0.236309	0.000126177	0.000401381	284.788	213.032	223.844	367.454	414.61	570.311
1619	PA2449	2929.11	-0.528894	0.141751	0.00012647	0.000402063	2484.75	2316.38	2336.43	3118.54	3578.04	3740.53
1620	PA2714	424.984	0.67602	0.184094	0.000126649	0.000402383	551.143	452.347	579.209	295.89	351.164	320.149
1621	PA4834	201.176	-0.836591	0.233319	0.000127697	0.000405462	169.583	123.807	129.458	243.593	314.277	226.338
1622	PA2090	89.0126	-0.834348	0.232461	0.000127895	0.000405841	60.8285	65.7079	60.345	110.099	125.416	111.68
1623	PA0063	1007.01	-0.568448	0.153123	0.000128132	0.000406344	852.521	713.795	843.798	1198.7	1283.67	1149.56
1624	PA1921	81.3359	-1.03982	0.298049	0.000128324	0.000406584	54.377	46.3413	52.0927	108.722	146.072	80.4094
1625	PA3672	1396.4	1.02294	0.292759	0.000128366	0.000406584	1977.85	1808.7	1945.48	507.83	945.782	1192.74
1626	PA4261	117781	1.436	0.419766	0.000128938	0.000407894	159041	205029	164618	99496.1	54758	23741.6
1627	PA5248	4181.96	-0.564208	0.151862	0.000128891	0.000407894	3256.17	3549.61	3223.04	4370.91	5279.26	5412.75
1628	PA1781	133.611	-0.81618	0.227109	0.000129638	0.000409856	94.0077	104.441	85.1019	178.91	194.763	144.439
1629	PA3232	1058.4	0.818049	0.227373	0.000130009	0.000410778	1485.69	1184.12	1439	924.828	764.298	552.443
1630	PA0362	3769.64	0.607236	0.164423	0.000130412	0.000411799	5103.14	4163.8	4490.8	3141.94	2571.76	3146.39
1631	PA0306.1	4130.05	0.49559	0.132175	0.000130968	0.000413299	4732.64	4954.37	4871.95	3638.76	3457.05	3125.54
1632	PA2676	319.479	-0.755872	0.209038	0.000133765	0.000421869	220.273	258.681	219.202	370.206	351.164	497.347
1633	PA5104	1528.36	0.611243	0.167455	0.000137334	0.000432858	1834.99	1731.92	2025.42	1033.55	1193.66	1350.58
1634	PA1159	92465.3	0.636494	0.173518	0.000138599	0.000436535	126028	110229	104140	59753.2	75665.5	78975.5
1635	PA3374	1317.92	-0.93278	0.265137	0.00013867	0.000436535	829.48	847.977	945.92	1249.62	1549.25	2485.25
1636	PA4898	373.052	-0.700555	0.192917	0.000138893	0.000436969	319.811	242.082	276.968	445.899	424.938	528.618
1637	PA0350	1033.72	0.603539	0.1642	0.000140246	0.000440958	1331.78	1258.82	1178.02	697.75	839.548	896.416
1638	PA4982	1370.29	-0.662743	0.181799	0.000141112	0.000443408	1044.22	971.093	1119.73	1378.98	1788.28	1919.4
1639	PA4947	16316	-0.471206	0.126561	0.000141323	0.0004438	13381.4	13501.9	13897.9	18286	18263.5	20565.5
1640	PA0383	1429.38	0.775876	0.216182	0.00014694	0.000461159	1844.21	1694.57	1943.93	1292.28	1025.46	775.802
1641	PA4820	23.601	-1.53892	0.473846	0.000147305	0.000462021	14.7463	6.22496	11.8627	31.6533	33.936	43.1828
1642	PA1857	1354.24	0.560982	0.1524	0.000148733	0.000466217	1771.4	1586.67	1515.84	1054.19	1187.76	1009.59
1643	PA4963	6687.99	-0.444129	0.119634	0.000150135	0.000470327	5676.41	5720.04	5513.57	7940.86	7355.26	7921.82
1644	PA4296	2506.15	-0.534496	0.145245	0.000151459	0.000474183	1970.48	1979.54	2137.86	2657.5	3207.69	3083.85
1645	PA5171	100188	1.24243	0.364091	0.000152816	0.000478142	138782	144914	148816	81771.6	61893.4	24953.7
1646	PA5278	5316.06	0.516439	0.139866	0.000156915	0.000490669	6489.3	6365.36	6009.74	3889.23	4544.48	4598.23
1647	PA4885	1384.62	0.990616	0.286267	0.000158103	0.000494084	1606.43	2045.94	1984.16	582.146	818.891	1270.17
1648	PA0456	95296.4	0.856264	0.242705	0.000158874	0.000496193	134707	128113	111184	82172	70885	44718.1
1649	PA0428	27269.5	0.692208	0.192081	0.000160857	0.00050208	31805	36378.6	33907.2	24806.6	20318.8	16400.5
1650	PA5075	3680.03	0.551831	0.150623	0.000161125	0.000502613	4462.6	4459.83	4283.98	2830.91	3371.47	2671.38
1651	PA4524	1642.27	0.69504	0.193017	0.000161623	0.000503861	2068.17	2122.02	1963.53	1256.5	1475.48	967.891
1652	PA4749	39301.7	1.00907	0.290901	0.000162071	0.000504951	44921.9	61660.3	54012.4	36386.2	22051	16778.8
1653	PA1065	1005.22	-0.688162	0.191273	0.000162541	0.000506111	710.588	731.086	828.841	1157.41	1078.58	1524.8
1654	PA2980	3086.61	-0.587203	0.161675	0.000163986	0.0005103	2388.9	2528.72	2396.78	3988.32	3132.44	4084.5
1655	PA1578	1705.35	-0.661763	0.183706	0.000167534	0.00052071	1125.33	1399.23	1377.62	2206.1	2359.29	1764.54
1656	PA3588	196.356	-0.719442	0.201318	0.000167437	0.00052071	158.523	130.032	148.541	235.336	224.273	281.433
1657	PA3988	8576.9	0.70967	0.197431	0.000168782	0.000524273	10450.5	10980.1	10828.6	8063.34	5916.67	5222.15
1658	PA5314	2498.7	0.933984	0.269085	0.000169004	0.000524646	3587.04	3041.93	3392.73	2057.47	1895.99	1017.03
1659	PA4815	816.281	0.59489	0.163953	0.000174515	0.000541429	988.003	1047.18	933.026	649.581	560.682	719.218
1660	PA1345	235.757	-0.635234	0.176428	0.000175458	0.000544025	199.997	170.84	176.393	284.88	300.998	281.433
1661	PA4716	2060.6	-0.489488	0.133718	0.000175968	0.000545279	1650.67	1693.19	1763.41	2316.2	2325.36	2614.8
1662	PA0612	1165.49	-0.773978	0.219058	0.000176631	0.000547002	750.219	980.776	790.674	1863.42	1400.23	1207.63
1663	PA1350	287.79	-0.628854	0.174533	0.000177602	0.000549678	203.683	237.24	227.454	328.919	345.262	384.178
1664	PA3293	180.283	-0.794759	0.225926	0.000177921	0.000550336	142.855	137.641	106.248	196.801	236.077	262.075
1665	PA5371	3583.53	0.819646	0.233785	0.00018356	0.000567438	5725.25	3925.87	4274.69	2594.2	3045.39	1935.78
1666	PA4720	4490.75	0.570856	0.157891	0.000183715	0.000567576	5239.55	5809.27	5169.04	3973.18	3656.24	3097.25
1667	PA5102	246.23	-0.627008	0.174497	0.00018457	0.000569874	184.329	188.132	200.118	316.533	314.277	273.988
1668	PA5263	6275.05	0.474472	0.12961	0.000185213	0.000571519	7639.51	7149.71	7197.04	5316.38	4838.1	5509.54
1669	PA3749	291.982	-0.865011	0.249076	0.000186948	0.000576525	193.545	205.424	203.213	437.642	452.972	259.097
[truncated: 3,478 more rows]
